# Supplementary material for: Limited Influence of Oxygen on the Evolution of Chemical Diversity in Metabolic Networks
Source: Metabolites. 2013 Oct 16;3(4):979–92. doi: 10.3390/metabo3040979 (PMC3937826; doi:10.3390/metabo3040979)
Supplement: Supplementary File 1 — Supplementary (ZIP, 849 KB) [file metabolites-03-00979-s001.zip]

Archive with 3 entries (2 files):
- metabolites-03-00979-supplementary/Supplementary_Material_1.docx
- metabolites-03-00979-supplementary/Supplementary_Material_2.xlsx
- metabolites-03-00979-supplementary/
