# Supplementary material for: Limited Influence of Oxygen on the Evolution of Chemical Diversity in Metabolic Networks
Source: Metabolites. 2013 Oct 16;3(4):979–92. doi: 10.3390/metabo3040979 (PMC3937826; doi:10.3390/metabo3040979)
Supplement: Supplementary File 1 — Supplementary (ZIP, 849 KB) [file metabolites-03-00979-s001.zip › metabolites-03-00979-supplementary/Supplementary_Material_2.xlsx]

## Sheet: General caption
This supplementary material includes the following tables:
Table S1. List of organisms investigated in the analysis performed in Section 2.1.
Table S2. List of mesophilic free-living bacteria investigated in the analysis performed in Section 2.2.
Table S3. List of eukaryotes investigated in the analysis performed in Section 2.2.
Table S4. List of organisms removed from the original highly resolved tree [32].
These tables include organisms' KEGG IDs (see http://www.genome.jp/kegg/catalog/org_li​st.html), full names, domain (i.e., archaea / bacteria / eukaryote), oxygen requirements (i.e., aerobe / facultative / anaerobe), cellular organization (i.e., multicellular / unicellular), growth temperature class (i.e., hyperthermophile (>80ºC) / thermophile (45–80ºC) / mesophile (20–45ºC) / psychrophile (<20º…

## Sheet: Table S1
KEGG ID	Species name	Domain	Oxygen	Cellular	Temperature	Biotic	Reactions	#Proteins	Fraction of functionally-unknown proteins
sto	Sulfolobus tokodaii	archaea	aerobe	unicellular	hyperthermophile	free living	R00006, R00014, R00028, R00036, R00066, R00084, R00086, R00089, R00104, R00124, R00127, R00130, R00131, R00137, R00156, R00158, R00161, R00177, R00178, R00189, R00192, R00199, R00200, R00214, R00220, R00226, R00235, R00236, R00238, R00243, R00248, R00253, R00267, R00268, R00291, R00296, R00316, R00317, R00330, R00342, R00345, R00351, R00355, R00357, R00362, R00375, R00376, R00377, R00378, R00405,…	2826	0.675867
sso	Sulfolobus solfataricus	archaea	aerobe	unicellular	hyperthermophile	free living	R00006, R00014, R00026, R00028, R00036, R00066, R00084, R00086, R00089, R00104, R00124, R00127, R00132, R00135, R00137, R00156, R00158, R00161, R00177, R00178, R00189, R00192, R00199, R00200, R00214, R00220, R00226, R00235, R00236, R00238, R00243, R00248, R00253, R00264, R00267, R00268, R00286, R00289, R00291, R00296, R00316, R00317, R00330, R00342, R00345, R00351, R00355, R00357, R00362, R00375,…	2978	0.502015
ape	Aeropyrum pernix	archaea	aerobe	unicellular	hyperthermophile	free living	R00006, R00014, R00036, R00066, R00084, R00086, R00089, R00093, R00104, R00114, R00124, R00127, R00137, R00150, R00156, R00158, R00161, R00177, R00178, R00183, R00189, R00190, R00192, R00199, R00200, R00214, R00220, R00226, R00235, R00236, R00238, R00243, R00245, R00248, R00253, R00261, R00267, R00268, R00296, R00299, R00316, R00317, R00330, R00341, R00342, R00351, R00355, R00362, R00375, R00376,…	1700	0.504118
neq	Nanoarchaeum equitans	archaea	anaerobe	unicellular	hyperthermophile	symbiotic	R00086, R00124, R00127, R00137, R00156, R00243, R00248, R00330, R00375, R00376, R00377, R00378, R00435, R00441, R00442, R00443, R00568, R00570, R00691, R00722, R00899, R01090, R01137, R01157, R01214, R01373, R01547, R01715, R01857, R02014, R02016, R02020, R02022, R02023, R02093, R02199, R02325, R02326, R02331, R02918, R03005, R03038, R03530, R03596, R03646, R03650, R03654, R03655, R03656, R03657,…	540	0.77963
mth	Methanobacterium thermautotrophicum	archaea	anaerobe	unicellular	thermophile	free living	R00006, R00014, R00019, R00036, R00066, R00078, R00084, R00086, R00089, R00104, R00124, R00127, R00132, R00137, R00156, R00158, R00161, R00177, R00183, R00189, R00190, R00192, R00199, R00226, R00235, R00236, R00238, R00253, R00259, R00289, R00291, R00296, R00316, R00330, R00342, R00344, R00345, R00351, R00355, R00375, R00376, R00377, R00378, R00396, R00405, R00408, R00412, R00414, R00416, R00420,…	1873	0.557395
mka	Methanopyrus kandleri	archaea	anaerobe	unicellular	hyperthermophile	free living	R00006, R00014, R00019, R00036, R00066, R00084, R00086, R00089, R00104, R00124, R00127, R00156, R00158, R00161, R00177, R00183, R00189, R00190, R00192, R00199, R00226, R00238, R00253, R00259, R00291, R00296, R00330, R00342, R00345, R00375, R00376, R00377, R00378, R00405, R00408, R00412, R00416, R00434, R00435, R00441, R00442, R00443, R00451, R00480, R00511, R00512, R00519, R00566, R00568, R00570,…	1687	0.389449
mmp	Methanococcus maripaludis	archaea	anaerobe	unicellular	mesophile	free living	R00006, R00014, R00019, R00036, R00066, R00078, R00084, R00086, R00089, R00104, R00124, R00127, R00132, R00137, R00156, R00158, R00161, R00177, R00178, R00183, R00189, R00190, R00192, R00199, R00200, R00226, R00229, R00235, R00236, R00238, R00253, R00259, R00289, R00291, R00296, R00316, R00330, R00342, R00344, R00355, R00375, R00376, R00377, R00378, R00396, R00405, R00408, R00412, R00414, R00416,…	1722	0.397793
mja	Methanococcus jannaschii	archaea	anaerobe	unicellular	hyperthermophile	free living	R00006, R00014, R00019, R00036, R00066, R00084, R00086, R00089, R00104, R00124, R00127, R00137, R00156, R00158, R00161, R00177, R00178, R00183, R00189, R00190, R00192, R00199, R00200, R00226, R00238, R00253, R00259, R00286, R00289, R00291, R00296, R00330, R00342, R00344, R00355, R00375, R00376, R00377, R00378, R00405, R00408, R00412, R00414, R00416, R00420, R00430, R00434, R00435, R00441, R00442,…	1771	0.550536
pho	Pyrococcus horikoshii	archaea	anaerobe	unicellular	hyperthermophile	free living	R00026, R00086, R00089, R00093, R00104, R00114, R00124, R00127, R00130, R00137, R00150, R00156, R00158, R00161, R00177, R00178, R00189, R00190, R00192, R00199, R00200, R00217, R00229, R00238, R00243, R00248, R00253, R00291, R00317, R00330, R00344, R00345, R00355, R00357, R00371, R00375, R00376, R00377, R00378, R00414, R00416, R00420, R00430, R00431, R00434, R00435, R00441, R00442, R00443, R00471,…	1950	0.630769
pab	Pyrococcus abyssi	archaea	anaerobe	unicellular	hyperthermophile	free living	R00006, R00014, R00086, R00089, R00093, R00104, R00114, R00124, R00127, R00130, R00137, R00150, R00156, R00158, R00161, R00177, R00178, R00189, R00192, R00199, R00200, R00214, R00217, R00226, R00229, R00238, R00243, R00248, R00253, R00286, R00289, R00291, R00317, R00330, R00345, R00355, R00357, R00371, R00375, R00376, R00377, R00378, R00414, R00416, R00420, R00430, R00431, R00434, R00435, R00441,…	1781	0.487928
pfu	Pyrococcus furiosus	archaea	anaerobe	unicellular	hyperthermophile	free living	R00006, R00014, R00026, R00066, R00078, R00086, R00089, R00093, R00104, R00114, R00124, R00127, R00130, R00137, R00150, R00156, R00158, R00161, R00177, R00178, R00189, R00190, R00192, R00199, R00200, R00214, R00217, R00226, R00229, R00238, R00243, R00248, R00253, R00267, R00268, R00286, R00289, R00291, R00317, R00330, R00345, R00351, R00355, R00357, R00371, R00375, R00376, R00377, R00378, R00414,…	2122	0.49246
afu	Archaeoglobus fulgidus	archaea	anaerobe	unicellular	hyperthermophile	free living	R00006, R00014, R00019, R00036, R00066, R00078, R00084, R00086, R00089, R00104, R00124, R00127, R00137, R00156, R00158, R00161, R00177, R00178, R00183, R00189, R00192, R00199, R00212, R00214, R00217, R00226, R00235, R00236, R00238, R00253, R00259, R00261, R00267, R00268, R00286, R00291, R00296, R00316, R00317, R00330, R00342, R00344, R00345, R00351, R00355, R00375, R00376, R00377, R00378, R00405,…	2420	0.509917
mac	Methanosarcina acetivorans	archaea	anaerobe	unicellular	mesophile	free living	R00006, R00014, R00036, R00066, R00078, R00084, R00086, R00089, R00093, R00103, R00104, R00114, R00115, R00124, R00127, R00137, R00156, R00158, R00161, R00177, R00183, R00189, R00190, R00192, R00199, R00200, R00206, R00214, R00226, R00230, R00235, R00236, R00238, R00239, R00243, R00248, R00251, R00253, R00259, R00261, R00264, R00267, R00268, R00286, R00289, R00291, R00296, R00315, R00316, R00317,…	4540	0.550441
mma	Methanosarcina mazei	archaea	anaerobe	unicellular	mesophile	free living	R00006, R00014, R00019, R00036, R00066, R00084, R00086, R00089, R00093, R00103, R00104, R00114, R00115, R00124, R00127, R00137, R00156, R00158, R00161, R00177, R00183, R00189, R00190, R00192, R00199, R00200, R00206, R00214, R00226, R00230, R00235, R00236, R00238, R00239, R00243, R00248, R00251, R00253, R00259, R00264, R00267, R00268, R00286, R00289, R00291, R00296, R00315, R00316, R00317, R00330,…	3368	0.459917
pai	Pyrobaculum aerophilum	archaea	facultative	unicellular	hyperthermophile	free living	R00006, R00014, R00026, R00028, R00036, R00066, R00084, R00086, R00089, R00093, R00104, R00114, R00124, R00127, R00132, R00137, R00150, R00156, R00158, R00161, R00177, R00178, R00183, R00189, R00190, R00192, R00197, R00199, R00200, R00206, R00214, R00220, R00226, R00235, R00236, R00238, R00243, R00248, R00253, R00264, R00267, R00268, R00291, R00296, R00299, R00316, R00317, R00330, R00342, R00345,…	2604	0.642857
tvo	Thermoplasma volcanium	archaea	facultative	unicellular	thermophile	free living	R00014, R00028, R00036, R00084, R00086, R00093, R00104, R00114, R00124, R00127, R00135, R00137, R00150, R00156, R00158, R00161, R00177, R00178, R00189, R00192, R00200, R00203, R00206, R00214, R00220, R00235, R00236, R00238, R00243, R00245, R00248, R00253, R00264, R00267, R00268, R00291, R00299, R00310, R00316, R00317, R00330, R00342, R00351, R00355, R00371, R00375, R00376, R00377, R00378, R00405,…	1501	0.281812
tac	Thermoplasma acidophilum	archaea	facultative	unicellular	thermophile	free living	R00006, R00014, R00028, R00036, R00084, R00086, R00093, R00104, R00114, R00124, R00127, R00135, R00137, R00150, R00156, R00158, R00161, R00177, R00178, R00189, R00192, R00200, R00203, R00206, R00214, R00220, R00226, R00235, R00236, R00238, R00243, R00245, R00248, R00253, R00264, R00267, R00268, R00291, R00299, R00310, R00316, R00317, R00330, R00342, R00351, R00355, R00371, R00375, R00376, R00377,…	1484	0.445418
hal	Halobacterium sp. NRC-1	archaea	facultative	unicellular	mesophile	free living	R00014, R00036, R00066, R00084, R00086, R00089, R00104, R00124, R00127, R00132, R00137, R00150, R00156, R00158, R00183, R00189, R00190, R00192, R00199, R00200, R00216, R00220, R00235, R00236, R00243, R00248, R00253, R00262, R00264, R00267, R00268, R00286, R00291, R00299, R00316, R00330, R00342, R00345, R00351, R00355, R00357, R00362, R00375, R00376, R00377, R00378, R00405, R00408, R00412, R00416,…	2622	0.629672
ppu	Pseudomonas putida	bacteria	aerobe	unicellular	mesophile	free living	R00006, R00008, R00013, R00014, R00022, R00025, R00026, R00036, R00066, R00084, R00086, R00089, R00093, R00103, R00104, R00112, R00114, R00115, R00124, R00125, R00127, R00130, R00131, R00132, R00135, R00137, R00150, R00156, R00158, R00161, R00174, R00177, R00182, R00183, R00189, R00190, R00194, R00196, R00199, R00200, R00216, R00220, R00226, R00230, R00235, R00236, R00238, R00239, R00243, R00245,…	5350	0.288037
pst	Pseudomonas syringae	bacteria	aerobe	unicellular	mesophile	free living	R00005, R00006, R00014, R00022, R00025, R00026, R00036, R00066, R00084, R00086, R00089, R00093, R00103, R00104, R00112, R00114, R00115, R00124, R00125, R00127, R00130, R00131, R00132, R00135, R00137, R00156, R00158, R00161, R00174, R00177, R00178, R00182, R00183, R00189, R00190, R00192, R00199, R00200, R00214, R00215, R00220, R00226, R00230, R00235, R00236, R00238, R00239, R00243, R00245, R00253,…	5619	0.298452
pae	Pseudomonas aeruginosa	bacteria	aerobe	unicellular	mesophile	free living	R00006, R00010, R00013, R00014, R00022, R00025, R00026, R00036, R00066, R00084, R00086, R00089, R00093, R00103, R00104, R00112, R00114, R00115, R00124, R00125, R00127, R00130, R00131, R00132, R00135, R00137, R00143, R00150, R00156, R00158, R00161, R00174, R00177, R00178, R00182, R00183, R00189, R00190, R00192, R00196, R00199, R00200, R00214, R00216, R00220, R00221, R00226, R00230, R00235, R00236,…	5571	0.417699
xft	Xylella fastidiosa 700964	bacteria	aerobe	unicellular	mesophile	free living	R00006, R00014, R00022, R00026, R00036, R00066, R00068, R00084, R00086, R00089, R00093, R00104, R00114, R00124, R00125, R00127, R00130, R00132, R00135, R00137, R00156, R00158, R00161, R00177, R00178, R00183, R00192, R00199, R00200, R00216, R00220, R00226, R00235, R00236, R00239, R00243, R00253, R00257, R00258, R00267, R00268, R00274, R00277, R00278, R00286, R00289, R00299, R00310, R00316, R00330,…	2036	0.396857
xfa	Xylella fastidiosa 9a5c	bacteria	aerobe	unicellular	mesophile	free living	R00006, R00014, R00022, R00026, R00036, R00066, R00068, R00084, R00086, R00089, R00093, R00104, R00114, R00124, R00125, R00127, R00130, R00132, R00135, R00137, R00156, R00158, R00161, R00177, R00178, R00183, R00192, R00199, R00200, R00216, R00220, R00226, R00235, R00236, R00239, R00243, R00253, R00257, R00258, R00267, R00268, R00274, R00277, R00278, R00286, R00289, R00299, R00310, R00316, R00330,…	2832	0.563912
xac	Xanthomonas axonopodis	bacteria	aerobe	unicellular	mesophile	free living	R00005, R00006, R00008, R00010, R00014, R00022, R00025, R00026, R00028, R00036, R00066, R00084, R00086, R00089, R00093, R00103, R00104, R00112, R00114, R00115, R00124, R00125, R00127, R00130, R00132, R00135, R00137, R00156, R00158, R00161, R00174, R00177, R00178, R00183, R00185, R00189, R00190, R00192, R00196, R00199, R00200, R00216, R00220, R00226, R00235, R00236, R00238, R00239, R00243, R00245,…	4427	0.391687
xcc	Xanthomonas campestris	bacteria	aerobe	unicellular	mesophile	free living	R00006, R00008, R00010, R00014, R00022, R00025, R00026, R00028, R00036, R00066, R00084, R00086, R00089, R00093, R00103, R00104, R00114, R00115, R00124, R00125, R00127, R00130, R00132, R00135, R00137, R00156, R00158, R00161, R00174, R00177, R00178, R00183, R00185, R00189, R00190, R00192, R00196, R00199, R00200, R00216, R00220, R00226, R00235, R00236, R00238, R00239, R00243, R00245, R00253, R00258,…	4179	0.379995
nma	Neisseria meningitidis A	bacteria	aerobe	unicellular	mesophile	free living	R00006, R00014, R00022, R00025, R00036, R00066, R00084, R00086, R00104, R00112, R00124, R00125, R00127, R00130, R00132, R00135, R00137, R00156, R00158, R00161, R00177, R00183, R00189, R00190, R00194, R00196, R00199, R00200, R00203, R00214, R00220, R00226, R00230, R00239, R00243, R00245, R00248, R00253, R00258, R00259, R00260, R00267, R00268, R00274, R00277, R00278, R00289, R00291, R00299, R00310,…	1909	0.370875
nme	Neisseria meningitidis B	bacteria	aerobe	unicellular	mesophile	free living	R00006, R00014, R00022, R00025, R00036, R00066, R00084, R00086, R00104, R00112, R00124, R00127, R00130, R00132, R00135, R00137, R00156, R00158, R00161, R00177, R00183, R00189, R00190, R00194, R00196, R00199, R00200, R00203, R00214, R00220, R00226, R00230, R00239, R00243, R00245, R00248, R00253, R00258, R00259, R00260, R00267, R00268, R00274, R00277, R00278, R00289, R00291, R00299, R00310, R00315,…	2063	0.42414
bpe	Bordetella pertussis	bacteria	aerobe	unicellular	mesophile	free living	R00006, R00014, R00022, R00025, R00036, R00066, R00084, R00086, R00089, R00093, R00103, R00104, R00112, R00114, R00115, R00124, R00125, R00127, R00130, R00131, R00132, R00135, R00137, R00156, R00158, R00161, R00174, R00177, R00182, R00183, R00185, R00190, R00192, R00196, R00197, R00199, R00200, R00215, R00216, R00220, R00226, R00229, R00230, R00235, R00236, R00238, R00239, R00243, R00245, R00248,…	3436	0.291909
bpa	Bordetella parapertussis	bacteria	aerobe	unicellular	mesophile	free living	R00006, R00014, R00022, R00025, R00036, R00066, R00084, R00086, R00089, R00093, R00104, R00112, R00114, R00115, R00124, R00125, R00127, R00130, R00131, R00132, R00135, R00137, R00156, R00158, R00161, R00174, R00177, R00182, R00183, R00185, R00190, R00192, R00194, R00196, R00197, R00199, R00200, R00215, R00216, R00220, R00226, R00230, R00235, R00236, R00238, R00239, R00243, R00245, R00248, R00251,…	4185	0.324492
bbr	Bordetella bronchiseptica	bacteria	aerobe	unicellular	mesophile	free living	R00006, R00014, R00022, R00025, R00036, R00066, R00084, R00086, R00089, R00093, R00103, R00104, R00112, R00114, R00115, R00124, R00125, R00127, R00130, R00131, R00132, R00135, R00137, R00156, R00158, R00161, R00174, R00177, R00182, R00183, R00185, R00190, R00192, R00194, R00196, R00197, R00199, R00200, R00215, R00216, R00220, R00226, R00229, R00230, R00233, R00235, R00236, R00238, R00239, R00243,…	4994	0.356428
rso	Ralstonia solanacearum	bacteria	aerobe	unicellular	mesophile	free living	R00006, R00008, R00010, R00013, R00014, R00022, R00025, R00028, R00036, R00048, R00066, R00068, R00084, R00086, R00093, R00104, R00112, R00114, R00115, R00124, R00125, R00127, R00130, R00131, R00132, R00135, R00137, R00156, R00158, R00161, R00177, R00178, R00182, R00183, R00185, R00190, R00192, R00194, R00197, R00199, R00200, R00215, R00216, R00220, R00221, R00226, R00228, R00235, R00236, R00238,…	5113	0.384901
neu	Nitrosomonas europaea	bacteria	aerobe	unicellular	mesophile	free living	R00006, R00014, R00022, R00024, R00036, R00066, R00073, R00084, R00086, R00089, R00104, R00112, R00124, R00125, R00127, R00130, R00132, R00135, R00137, R00148, R00156, R00158, R00161, R00177, R00178, R00183, R00185, R00190, R00192, R00199, R00200, R00216, R00220, R00226, R00230, R00235, R00236, R00238, R00239, R00243, R00248, R00253, R00257, R00258, R00259, R00260, R00267, R00268, R00274, R00286,…	2461	0.308818
atu	Agrobacterium tumefaciens Cereon	bacteria	aerobe	unicellular	mesophile	free living	R00006, R00008, R00014, R00022, R00026, R00028, R00036, R00066, R00069, R00084, R00086, R00089, R00093, R00103, R00104, R00112, R00114, R00115, R00124, R00127, R00130, R00131, R00132, R00135, R00137, R00156, R00158, R00161, R00174, R00177, R00182, R00183, R00189, R00190, R00192, R00194, R00196, R00200, R00206, R00214, R00215, R00216, R00220, R00226, R00235, R00236, R00238, R00239, R00243, R00245,…	5355	0.357983
atu	Agrobacterium tumefaciens WashU	bacteria	aerobe	unicellular	mesophile	free living	R00006, R00008, R00014, R00022, R00026, R00028, R00036, R00066, R00069, R00084, R00086, R00089, R00093, R00103, R00104, R00112, R00114, R00115, R00124, R00127, R00130, R00131, R00132, R00135, R00137, R00156, R00158, R00161, R00174, R00177, R00182, R00183, R00189, R00190, R00192, R00194, R00196, R00200, R00206, R00214, R00215, R00216, R00220, R00226, R00235, R00236, R00238, R00239, R00243, R00245,…	5355	0.357983
sme	Rhizobium meliloti	bacteria	aerobe	unicellular	mesophile	symbiotic	R00006, R00008, R00013, R00014, R00022, R00024, R00026, R00028, R00036, R00066, R00069, R00084, R00086, R00089, R00093, R00103, R00104, R00112, R00114, R00115, R00124, R00127, R00130, R00131, R00132, R00135, R00137, R00150, R00156, R00158, R00161, R00174, R00177, R00182, R00183, R00189, R00190, R00192, R00194, R00196, R00200, R00206, R00214, R00215, R00216, R00220, R00226, R00230, R00235, R00236,…	6218	0.374075
bms	Brucella suis	bacteria	aerobe	unicellular	mesophile	free living	R00006, R00014, R00022, R00036, R00066, R00084, R00086, R00093, R00103, R00104, R00112, R00114, R00115, R00124, R00127, R00130, R00131, R00132, R00135, R00137, R00156, R00158, R00161, R00174, R00177, R00182, R00183, R00189, R00190, R00192, R00194, R00196, R00197, R00200, R00206, R00216, R00220, R00226, R00235, R00236, R00238, R00239, R00243, R00245, R00248, R00251, R00253, R00256, R00259, R00260,…	3271	0.360746
bme	Brucella melitensis	bacteria	aerobe	unicellular	mesophile	free living	R00006, R00014, R00022, R00025, R00036, R00066, R00069, R00084, R00086, R00093, R00103, R00104, R00112, R00114, R00115, R00124, R00127, R00130, R00131, R00132, R00135, R00137, R00156, R00158, R00161, R00174, R00177, R00182, R00183, R00184, R00189, R00190, R00192, R00194, R00196, R00197, R00200, R00206, R00216, R00220, R00226, R00227, R00235, R00236, R00238, R00239, R00243, R00245, R00248, R00251,…	3198	0.233583
mlo	Rhizobium loti	bacteria	aerobe	unicellular	mesophile	symbiotic	R00005, R00006, R00013, R00014, R00022, R00028, R00036, R00066, R00069, R00084, R00086, R00089, R00093, R00103, R00104, R00112, R00114, R00115, R00124, R00127, R00130, R00131, R00132, R00135, R00137, R00156, R00158, R00161, R00174, R00177, R00182, R00183, R00189, R00190, R00191, R00192, R00194, R00196, R00197, R00200, R00206, R00214, R00215, R00216, R00220, R00221, R00226, R00235, R00236, R00238,…	7272	0.47566
bja	Bradyrhizobium japonicum	bacteria	aerobe	unicellular	mesophile	symbiotic	R00005, R00006, R00008, R00013, R00014, R00019, R00022, R00024, R00025, R00026, R00028, R00036, R00066, R00069, R00084, R00086, R00089, R00093, R00103, R00104, R00112, R00114, R00115, R00124, R00127, R00130, R00131, R00132, R00135, R00137, R00156, R00158, R00161, R00174, R00177, R00182, R00183, R00189, R00190, R00192, R00196, R00197, R00199, R00200, R00206, R00215, R00216, R00220, R00226, R00230,…	8317	0.479139
ccr	Caulobacter crescentus	bacteria	aerobe	unicellular	mesophile		R00005, R00006, R00014, R00022, R00025, R00026, R00028, R00036, R00066, R00084, R00086, R00093, R00103, R00104, R00112, R00114, R00115, R00124, R00127, R00130, R00132, R00135, R00137, R00156, R00158, R00161, R00174, R00177, R00182, R00183, R00192, R00194, R00196, R00200, R00206, R00216, R00220, R00226, R00235, R00236, R00238, R00239, R00243, R00245, R00251, R00253, R00256, R00257, R00259, R00260,…	3737	0.422799
wol	Wolbachia sp. wMel	bacteria	aerobe	unicellular	mesophile	symbiotic	R00014, R00036, R00066, R00084, R00104, R00124, R00127, R00130, R00156, R00158, R00161, R00177, R00183, R00206, R00216, R00233, R00245, R00253, R00267, R00268, R00277, R00278, R00286, R00310, R00330, R00332, R00342, R00351, R00355, R00375, R00376, R00377, R00378, R00405, R00408, R00412, R00416, R00425, R00435, R00437, R00438, R00439, R00440, R00441, R00442, R00443, R00480, R00497, R00511, R00549,…	1195	0.406695
rpr	Rickettsia prowazekii	bacteria	aerobe	unicellular	mesophile	symbiotic	R00014, R00026, R00036, R00084, R00104, R00112, R00124, R00127, R00130, R00156, R00158, R00206, R00216, R00220, R00230, R00238, R00253, R00267, R00268, R00286, R00310, R00315, R00330, R00332, R00342, R00351, R00355, R00375, R00376, R00377, R00378, R00401, R00405, R00408, R00412, R00414, R00416, R00420, R00428, R00435, R00437, R00438, R00439, R00440, R00441, R00442, R00443, R00480, R00512, R00568,…	835	0.355689
rco	Rickettsia conorii	bacteria	aerobe	unicellular	mesophile	symbiotic	R00014, R00026, R00036, R00084, R00104, R00112, R00124, R00127, R00130, R00156, R00158, R00206, R00216, R00220, R00230, R00238, R00253, R00267, R00268, R00286, R00310, R00315, R00330, R00332, R00342, R00351, R00355, R00375, R00376, R00377, R00378, R00401, R00405, R00408, R00410, R00412, R00414, R00416, R00420, R00428, R00435, R00437, R00438, R00439, R00440, R00441, R00442, R00443, R00480, R00512,…	1374	0.49345
hpj	Helicobacter pylori J99	bacteria	aerobe	unicellular	mesophile	free living	R00025, R00036, R00066, R00078, R00084, R00104, R00124, R00127, R00130, R00131, R00132, R00137, R00156, R00158, R00161, R00177, R00183, R00189, R00190, R00194, R00199, R00220, R00230, R00243, R00245, R00248, R00253, R00260, R00267, R00268, R00289, R00291, R00310, R00315, R00330, R00332, R00351, R00355, R00375, R00376, R00377, R00378, R00396, R00401, R00408, R00410, R00412, R00416, R00425, R00428,…	1488	0.411962
hpy	Helicobacter pylori 26695	bacteria	aerobe	unicellular	mesophile	free living	R00025, R00036, R00066, R00078, R00084, R00104, R00124, R00127, R00130, R00131, R00132, R00137, R00156, R00158, R00161, R00177, R00183, R00189, R00190, R00194, R00199, R00220, R00230, R00235, R00236, R00238, R00243, R00245, R00248, R00253, R00260, R00267, R00268, R00289, R00291, R00299, R00310, R00315, R00316, R00330, R00332, R00336, R00351, R00355, R00375, R00376, R00377, R00378, R00396, R00401,…	1573	0.430388
hhe	Helicobacter hepaticus	bacteria	aerobe	unicellular	mesophile	free living	R00006, R00014, R00025, R00036, R00066, R00078, R00084, R00086, R00104, R00124, R00127, R00130, R00131, R00132, R00137, R00156, R00158, R00161, R00177, R00183, R00189, R00190, R00194, R00199, R00214, R00220, R00226, R00230, R00239, R00243, R00245, R00248, R00253, R00259, R00260, R00267, R00268, R00286, R00289, R00291, R00310, R00315, R00317, R00330, R00332, R00336, R00342, R00344, R00345, R00351,…	1876	0.577825
cje	Campylobacter jejuni	bacteria	aerobe	unicellular	mesophile	free living	R00006, R00014, R00025, R00036, R00066, R00078, R00084, R00086, R00093, R00104, R00114, R00124, R00127, R00130, R00132, R00137, R00156, R00158, R00161, R00177, R00183, R00189, R00190, R00194, R00200, R00203, R00214, R00220, R00226, R00230, R00235, R00236, R00239, R00245, R00253, R00260, R00267, R00268, R00286, R00289, R00291, R00310, R00315, R00316, R00330, R00332, R00336, R00341, R00342, R00344,…	1623	0.203327
bba	Bdellovibrio bacteriovorus	bacteria	aerobe	unicellular	mesophile	free living	R00014, R00022, R00025, R00028, R00036, R00066, R00084, R00086, R00089, R00104, R00124, R00127, R00130, R00132, R00135, R00137, R00156, R00158, R00161, R00177, R00182, R00190, R00192, R00194, R00199, R00200, R00206, R00214, R00216, R00220, R00227, R00235, R00236, R00238, R00243, R00245, R00253, R00257, R00260, R00264, R00267, R00268, R00274, R00277, R00278, R00289, R00299, R00310, R00316, R00330,…	3586	0.504183
aca	Acidobacterium capsulatum	bacteria	aerobe	unicellular	mesophile	free living	R00006, R00010, R00014, R00022, R00025, R00026, R00028, R00036, R00066, R00084, R00086, R00089, R00093, R00104, R00112, R00114, R00115, R00124, R00127, R00130, R00132, R00137, R00156, R00158, R00161, R00177, R00190, R00192, R00194, R00200, R00214, R00220, R00221, R00226, R00230, R00235, R00236, R00238, R00243, R00245, R00248, R00253, R00257, R00259, R00260, R00264, R00267, R00268, R00286, R00289,…	3377	0.346757
sus	Solibacter usitatus	bacteria	aerobe	unicellular	mesophile	free living	R00005, R00006, R00008, R00014, R00019, R00022, R00026, R00028, R00036, R00066, R00084, R00086, R00089, R00093, R00104, R00112, R00114, R00124, R00127, R00130, R00132, R00135, R00137, R00156, R00158, R00161, R00177, R00189, R00190, R00192, R00200, R00203, R00206, R00207, R00214, R00215, R00216, R00217, R00220, R00226, R00227, R00228, R00230, R00235, R00236, R00243, R00245, R00248, R00253, R00256,…	7826	0.417582
aae	Aquifex aeolicus	bacteria	aerobe	unicellular	hyperthermophile	free living	R00006, R00014, R00036, R00066, R00084, R00086, R00093, R00104, R00114, R00124, R00127, R00130, R00137, R00156, R00158, R00161, R00177, R00178, R00183, R00192, R00199, R00226, R00235, R00236, R00239, R00253, R00257, R00259, R00260, R00264, R00267, R00268, R00286, R00289, R00291, R00310, R00316, R00330, R00332, R00336, R00342, R00344, R00351, R00355, R00357, R00375, R00376, R00377, R00378, R00401,…	1560	0.433333
ttj	Thermus thermophilus	bacteria	aerobe	unicellular	thermophile	free living	R00006, R00014, R00025, R00026, R00028, R00036, R00066, R00084, R00086, R00093, R00112, R00114, R00124, R00127, R00130, R00135, R00137, R00156, R00158, R00161, R00177, R00178, R00183, R00189, R00190, R00194, R00199, R00200, R00206, R00214, R00220, R00226, R00228, R00235, R00236, R00238, R00239, R00243, R00245, R00248, R00253, R00259, R00260, R00264, R00267, R00268, R00271, R00291, R00299, R00310,…	2235	0.387025
dra	Deinococcus radiodurans	bacteria	aerobe	unicellular	mesophile	free living	R00006, R00014, R00022, R00028, R00036, R00066, R00084, R00086, R00093, R00103, R00111, R00114, R00124, R00127, R00130, R00131, R00132, R00137, R00156, R00158, R00161, R00174, R00177, R00183, R00189, R00190, R00194, R00197, R00199, R00200, R00214, R00220, R00226, R00230, R00235, R00236, R00238, R00239, R00243, R00245, R00248, R00253, R00259, R00260, R00264, R00267, R00268, R00271, R00277, R00278,…	3167	0.519103
ana	Nostoc sp. PCC 7120	bacteria	aerobe	unicellular	mesophile	symbiotic	R00006, R00010, R00014, R00021, R00022, R00024, R00028, R00036, R00066, R00084, R00086, R00089, R00104, R00112, R00115, R00124, R00126, R00127, R00130, R00131, R00132, R00135, R00137, R00156, R00158, R00161, R00177, R00183, R00189, R00190, R00192, R00199, R00200, R00214, R00220, R00226, R00235, R00236, R00239, R00243, R00245, R00248, R00251, R00253, R00256, R00259, R00260, R00264, R00267, R00268,…	6129	0.646598
gau	Gemmata obscuriglobus	bacteria	aerobe	unicellular	mesophile	free living	R00014, R00022, R00025, R00026, R00036, R00066, R00084, R00086, R00089, R00093, R00104, R00114, R00124, R00127, R00130, R00132, R00135, R00137, R00156, R00158, R00161, R00177, R00178, R00183, R00189, R00190, R00192, R00200, R00215, R00216, R00220, R00230, R00235, R00236, R00238, R00239, R00243, R00245, R00248, R00253, R00259, R00264, R00267, R00268, R00274, R00277, R00278, R00286, R00291, R00299,…	3935	0.644981
rba	Rhodopirellula baltica	bacteria	aerobe	unicellular	mesophile	free living	R00006, R00014, R00022, R00028, R00036, R00066, R00069, R00084, R00086, R00089, R00093, R00104, R00112, R00114, R00115, R00124, R00127, R00130, R00132, R00137, R00156, R00158, R00161, R00177, R00178, R00183, R00190, R00191, R00192, R00200, R00206, R00214, R00220, R00226, R00228, R00230, R00235, R00236, R00239, R00243, R00245, R00248, R00251, R00253, R00257, R00259, R00264, R00267, R00268, R00274,…	7325	0.555495
lic	Leptospira interrogans L1-130	bacteria	aerobe	unicellular	mesophile	free living	R00006, R00014, R00021, R00025, R00028, R00036, R00066, R00084, R00086, R00089, R00093, R00112, R00114, R00124, R00127, R00130, R00132, R00137, R00156, R00158, R00161, R00177, R00178, R00183, R00190, R00192, R00200, R00216, R00226, R00235, R00236, R00238, R00239, R00253, R00257, R00259, R00260, R00264, R00267, R00268, R00274, R00277, R00278, R00286, R00289, R00291, R00299, R00310, R00316, R00317,…	3667	0.516499
lil	Leptospira interrogans 56601	bacteria	aerobe	unicellular	mesophile	free living	R00006, R00014, R00021, R00022, R00025, R00028, R00036, R00066, R00084, R00086, R00089, R00093, R00112, R00114, R00124, R00127, R00130, R00132, R00137, R00156, R00158, R00161, R00177, R00178, R00183, R00190, R00191, R00192, R00200, R00216, R00226, R00235, R00236, R00238, R00239, R00253, R00257, R00259, R00260, R00264, R00267, R00268, R00274, R00277, R00278, R00286, R00289, R00291, R00299, R00310,…	3702	0.455429
bbu	Borrelia burgdorferi	bacteria	aerobe	unicellular	mesophile	free living	R00086, R00089, R00104, R00124, R00130, R00137, R00156, R00158, R00174, R00177, R00190, R00194, R00200, R00260, R00289, R00315, R00317, R00330, R00375, R00376, R00377, R00378, R00430, R00434, R00435, R00437, R00438, R00439, R00440, R00441, R00442, R00443, R00512, R00513, R00516, R00517, R00552, R00570, R00571, R00573, R00615, R00658, R00660, R00703, R00722, R00765, R00842, R00844, R00847, R00848,…	1346	0.520059
tws	Tropheryma whipplei TW08/27	bacteria	aerobe	unicellular	mesophile	free living	R00006, R00014, R00036, R00066, R00084, R00086, R00104, R00115, R00124, R00127, R00130, R00137, R00156, R00158, R00161, R00177, R00189, R00200, R00220, R00253, R00299, R00310, R00330, R00332, R00344, R00375, R00376, R00377, R00378, R00401, R00416, R00425, R00428, R00429, R00430, R00435, R00437, R00438, R00439, R00440, R00441, R00442, R00443, R00480, R00549, R00568, R00570, R00571, R00573, R00575,…	783	0.241379
twh	Tropheryma whipplei Twist	bacteria	aerobe	unicellular	mesophile	free living	R00006, R00014, R00036, R00066, R00084, R00086, R00104, R00124, R00127, R00130, R00137, R00156, R00158, R00161, R00177, R00189, R00200, R00220, R00253, R00299, R00310, R00330, R00332, R00344, R00375, R00376, R00377, R00378, R00401, R00416, R00425, R00428, R00429, R00430, R00435, R00437, R00438, R00439, R00440, R00441, R00442, R00443, R00480, R00549, R00568, R00570, R00571, R00573, R00575, R00615,…	808	0.321782
mbo	Mycobacterium bovis	bacteria	aerobe	unicellular	mesophile	free living	R00006, R00010, R00014, R00025, R00026, R00028, R00036, R00066, R00069, R00084, R00086, R00089, R00093, R00103, R00104, R00112, R00114, R00115, R00124, R00127, R00130, R00131, R00132, R00135, R00137, R00156, R00158, R00161, R00177, R00185, R00190, R00192, R00194, R00196, R00200, R00206, R00214, R00220, R00226, R00228, R00230, R00235, R00236, R00238, R00239, R00243, R00245, R00251, R00253, R00257,…	3918	0.418326
mtc	Mycobacterium tuberculosis CDC1551	bacteria	aerobe	unicellular	mesophile	free living	R00006, R00010, R00014, R00025, R00026, R00028, R00036, R00066, R00069, R00084, R00086, R00089, R00093, R00103, R00104, R00112, R00114, R00115, R00124, R00127, R00130, R00131, R00132, R00135, R00137, R00156, R00158, R00161, R00177, R00185, R00190, R00192, R00194, R00196, R00200, R00206, R00214, R00220, R00226, R00228, R00230, R00235, R00236, R00238, R00239, R00243, R00245, R00253, R00257, R00258,…	4189	0.500836
mtu	Mycobacterium tuberculosis H37Rv	bacteria	aerobe	unicellular	mesophile	free living	R00006, R00010, R00014, R00025, R00026, R00028, R00036, R00066, R00069, R00084, R00086, R00089, R00093, R00103, R00104, R00112, R00114, R00115, R00124, R00127, R00130, R00131, R00132, R00135, R00137, R00156, R00158, R00161, R00177, R00185, R00190, R00192, R00194, R00196, R00200, R00206, R00214, R00220, R00226, R00228, R00230, R00235, R00236, R00238, R00239, R00243, R00245, R00251, R00253, R00257,…	4018	0.256098
mle	Mycobacterium leprae	bacteria	aerobe	unicellular	mesophile	free living	R00006, R00014, R00026, R00036, R00066, R00084, R00086, R00089, R00093, R00104, R00112, R00114, R00124, R00127, R00130, R00132, R00137, R00156, R00158, R00161, R00177, R00185, R00192, R00196, R00200, R00206, R00220, R00226, R00238, R00239, R00253, R00257, R00258, R00259, R00260, R00264, R00267, R00268, R00277, R00278, R00289, R00291, R00310, R00330, R00332, R00342, R00345, R00351, R00357, R00366,…	1605	0.413707
mpa	Mycobacterium paratuberculosis	bacteria	aerobe	unicellular	mesophile	free living	R00006, R00014, R00026, R00028, R00036, R00066, R00084, R00086, R00089, R00093, R00103, R00104, R00112, R00114, R00115, R00124, R00127, R00130, R00132, R00135, R00137, R00156, R00158, R00161, R00177, R00185, R00190, R00192, R00196, R00200, R00206, R00214, R00220, R00226, R00228, R00230, R00235, R00236, R00238, R00239, R00245, R00253, R00257, R00258, R00259, R00260, R00261, R00264, R00267, R00268,…	4350	0.737931
sma	Streptomyces avermitilis	bacteria	aerobe	unicellular	mesophile	free living	R00006, R00008, R00013, R00014, R00022, R00026, R00028, R00036, R00066, R00069, R00084, R00086, R00089, R00093, R00103, R00104, R00111, R00112, R00114, R00115, R00124, R00127, R00130, R00131, R00132, R00135, R00137, R00156, R00158, R00161, R00177, R00183, R00185, R00190, R00192, R00200, R00206, R00214, R00220, R00226, R00230, R00235, R00236, R00238, R00239, R00243, R00245, R00248, R00251, R00253,…	7676	0.401511
sco	Streptomyces coelicolor	bacteria	aerobe	unicellular	mesophile	free living	R00006, R00013, R00014, R00022, R00026, R00028, R00036, R00066, R00084, R00086, R00089, R00093, R00103, R00104, R00112, R00114, R00124, R00127, R00130, R00131, R00132, R00135, R00137, R00156, R00158, R00161, R00177, R00183, R00185, R00189, R00190, R00192, R00199, R00200, R00203, R00206, R00214, R00220, R00226, R00230, R00235, R00236, R00238, R00239, R00243, R00245, R00248, R00253, R00256, R00257,…	8153	0.462406
poy	Phytoplasma Onion yellows	bacteria	aerobe	unicellular	mesophile	free living	R00014, R00127, R00158, R00174, R00200, R00214, R00315, R00332, R00375, R00376, R00377, R00378, R00429, R00430, R00435, R00437, R00438, R00439, R00440, R00441, R00442, R00443, R00512, R00513, R00516, R00517, R00571, R00573, R00658, R00803, R00842, R00844, R00851, R00936, R00937, R00939, R00940, R00942, R00945, R00962, R00964, R00967, R00968, R00970, R01015, R01061, R01068, R01070, R01138, R01512,…	749	0.484646
oih	Oceanobacillus iheyensis	bacteria	aerobe	unicellular	mesophile	free living	R00006, R00014, R00021, R00022, R00025, R00026, R00036, R00066, R00084, R00086, R00093, R00104, R00111, R00114, R00124, R00125, R00127, R00130, R00132, R00135, R00137, R00156, R00158, R00161, R00174, R00177, R00178, R00189, R00190, R00194, R00197, R00200, R00203, R00207, R00214, R00215, R00220, R00226, R00230, R00235, R00236, R00238, R00239, R00243, R00245, R00253, R00256, R00259, R00260, R00264,…	3500	0.437143
hdu	Haemophilus ducreyi	bacteria	anaerobe	unicellular	mesophile	free living	R00014, R00022, R00066, R00078, R00086, R00089, R00104, R00112, R00115, R00124, R00125, R00127, R00130, R00132, R00156, R00158, R00161, R00177, R00183, R00190, R00194, R00196, R00200, R00212, R00216, R00217, R00220, R00230, R00253, R00259, R00260, R00277, R00278, R00289, R00291, R00315, R00330, R00332, R00336, R00341, R00342, R00355, R00362, R00375, R00376, R00377, R00378, R00401, R00408, R00412,…	1717	0.375655
wsu	Wolinella succinogenes	bacteria	anaerobe	unicellular	mesophile	free living	R00005, R00006, R00014, R00025, R00036, R00066, R00084, R00086, R00089, R00093, R00104, R00114, R00124, R00127, R00130, R00132, R00134, R00137, R00143, R00156, R00158, R00161, R00177, R00183, R00189, R00190, R00194, R00199, R00220, R00226, R00235, R00236, R00239, R00243, R00248, R00253, R00259, R00260, R00267, R00268, R00271, R00286, R00289, R00310, R00316, R00330, R00332, R00336, R00339, R00342,…	2043	0.379344
dvu	Desulfovibrio vulgaris	bacteria	anaerobe	unicellular	mesophile	free living	R00006, R00014, R00019, R00036, R00066, R00078, R00084, R00086, R00089, R00093, R00104, R00114, R00124, R00127, R00132, R00134, R00137, R00156, R00158, R00161, R00174, R00177, R00183, R00185, R00192, R00199, R00200, R00212, R00216, R00220, R00226, R00230, R00235, R00236, R00239, R00245, R00253, R00257, R00259, R00260, R00267, R00268, R00286, R00289, R00291, R00296, R00299, R00315, R00316, R00317,…	3536	0.385464
gsu	Geobacter sulfurreducens	bacteria	anaerobe	unicellular	mesophile	free living	R00006, R00014, R00036, R00066, R00078, R00084, R00086, R00093, R00103, R00104, R00114, R00124, R00127, R00130, R00132, R00134, R00137, R00150, R00156, R00158, R00161, R00177, R00183, R00189, R00190, R00192, R00194, R00199, R00200, R00206, R00212, R00214, R00216, R00220, R00226, R00230, R00239, R00243, R00245, R00248, R00253, R00259, R00260, R00261, R00267, R00268, R00271, R00286, R00289, R00291,…	3432	0.25845
fnu	Fusobacterium nucleatum	bacteria	anaerobe	unicellular	mesophile	free living	R00025, R00036, R00066, R00084, R00086, R00104, R00127, R00130, R00135, R00137, R00158, R00161, R00177, R00184, R00189, R00190, R00194, R00200, R00206, R00212, R00217, R00220, R00221, R00230, R00238, R00243, R00256, R00260, R00274, R00289, R00291, R00299, R00315, R00332, R00336, R00341, R00355, R00357, R00362, R00375, R00376, R00377, R00378, R00401, R00408, R00412, R00416, R00425, R00428, R00429,…	2063	0.28793
tma	Thermotoga maritima	bacteria	anaerobe	unicellular	hyperthermophile	free living	R00006, R00014, R00022, R00026, R00028, R00066, R00078, R00086, R00093, R00104, R00114, R00127, R00130, R00137, R00158, R00161, R00177, R00178, R00183, R00189, R00190, R00192, R00194, R00200, R00206, R00214, R00217, R00220, R00226, R00230, R00239, R00243, R00248, R00253, R00257, R00259, R00267, R00268, R00291, R00299, R00315, R00317, R00332, R00351, R00355, R00375, R00376, R00377, R00378, R00414,…	1858	0.430571
det	Dehalococcoides ethenogenes	bacteria	anaerobe	unicellular	mesophile	free living	R00006, R00014, R00019, R00066, R00086, R00093, R00104, R00114, R00124, R00127, R00130, R00137, R00156, R00158, R00161, R00177, R00183, R00192, R00199, R00217, R00226, R00235, R00236, R00239, R00253, R00257, R00259, R00271, R00291, R00296, R00299, R00316, R00317, R00330, R00332, R00342, R00375, R00376, R00377, R00378, R00416, R00425, R00428, R00429, R00435, R00437, R00438, R00439, R00440, R00441,…	1580	0.329747
tpa	Treponema pallidum	bacteria	anaerobe	unicellular	mesophile	free living	R00086, R00089, R00093, R00104, R00114, R00124, R00127, R00130, R00137, R00156, R00158, R00161, R00174, R00177, R00183, R00190, R00194, R00206, R00217, R00230, R00239, R00257, R00260, R00315, R00330, R00355, R00375, R00376, R00377, R00378, R00426, R00431, R00434, R00435, R00437, R00438, R00439, R00440, R00441, R00442, R00443, R00470, R00471, R00483, R00511, R00512, R00549, R00570, R00571, R00573,…	1036	0.437259
tde	Treponema denticola	bacteria	anaerobe	unicellular	mesophile	free living	R00026, R00078, R00086, R00089, R00093, R00104, R00112, R00114, R00127, R00130, R00135, R00137, R00150, R00158, R00161, R00174, R00177, R00190, R00194, R00199, R00200, R00206, R00214, R00220, R00230, R00235, R00236, R00243, R00248, R00257, R00260, R00262, R00264, R00274, R00291, R00299, R00315, R00316, R00317, R00362, R00371, R00375, R00376, R00377, R00378, R00401, R00426, R00430, R00434, R00435,…	2767	0.484279
blo	Bifidobacterium longum	bacteria	anaerobe	unicellular	mesophile		R00006, R00014, R00026, R00028, R00086, R00093, R00103, R00104, R00112, R00114, R00127, R00130, R00132, R00137, R00158, R00161, R00174, R00177, R00190, R00192, R00194, R00200, R00212, R00220, R00226, R00228, R00230, R00239, R00243, R00248, R00253, R00257, R00258, R00259, R00260, R00264, R00267, R00268, R00289, R00291, R00299, R00315, R00317, R00332, R00345, R00351, R00355, R00357, R00375, R00376,…	1729	0.426258
fsu	Fibrobacter succinogenes	bacteria	anaerobe	unicellular	mesophile	free living	R00006, R00014, R00022, R00036, R00066, R00084, R00086, R00089, R00093, R00103, R00104, R00114, R00124, R00125, R00127, R00130, R00137, R00156, R00158, R00161, R00174, R00177, R00183, R00190, R00192, R00194, R00212, R00216, R00217, R00226, R00230, R00235, R00236, R00239, R00243, R00248, R00253, R00257, R00259, R00260, R00264, R00267, R00268, R00274, R00286, R00291, R00299, R00315, R00316, R00330,…	3085	0.442464
cte	Chlorobium tepidum	bacteria	anaerobe	unicellular	thermophile	free living	R00006, R00014, R00021, R00022, R00036, R00066, R00084, R00086, R00093, R00104, R00114, R00124, R00127, R00130, R00137, R00156, R00158, R00161, R00177, R00183, R00189, R00190, R00192, R00197, R00206, R00226, R00235, R00236, R00239, R00243, R00248, R00253, R00259, R00260, R00264, R00267, R00268, R00271, R00286, R00291, R00299, R00315, R00316, R00317, R00318, R00330, R00332, R00342, R00344, R00345,…	2245	0.433408
pgi	Porphyromonas gingivalis	bacteria	anaerobe	unicellular	mesophile	free living	R00022, R00066, R00078, R00086, R00093, R00104, R00112, R00114, R00127, R00130, R00137, R00158, R00161, R00177, R00182, R00183, R00194, R00206, R00216, R00220, R00230, R00243, R00245, R00248, R00257, R00260, R00277, R00278, R00286, R00291, R00310, R00315, R00332, R00341, R00342, R00357, R00371, R00375, R00376, R00377, R00378, R00401, R00408, R00412, R00414, R00420, R00425, R00426, R00428, R00429,…	1909	0.422211
bth	Bacteroides thetaiotaomicron	bacteria	anaerobe	unicellular	mesophile	free living	R00006, R00014, R00022, R00026, R00028, R00066, R00078, R00086, R00093, R00103, R00104, R00114, R00124, R00127, R00130, R00132, R00137, R00156, R00158, R00161, R00174, R00177, R00182, R00183, R00190, R00192, R00194, R00200, R00206, R00212, R00216, R00217, R00220, R00226, R00230, R00235, R00236, R00239, R00243, R00245, R00248, R00253, R00256, R00257, R00260, R00261, R00267, R00268, R00274, R00277,…	4816	0.467816
tte	Thermoanaerobacter tengcongensis	bacteria	anaerobe	unicellular	hyperthermophile	free living	R00006, R00014, R00022, R00026, R00028, R00078, R00086, R00093, R00104, R00114, R00124, R00127, R00130, R00137, R00150, R00156, R00158, R00161, R00177, R00178, R00183, R00190, R00200, R00206, R00214, R00217, R00220, R00226, R00230, R00238, R00239, R00243, R00253, R00257, R00259, R00260, R00262, R00267, R00268, R00271, R00289, R00291, R00296, R00315, R00317, R00330, R00332, R00341, R00355, R00371,…	2588	0.349691
ctc	Clostridium tetani	bacteria	anaerobe	unicellular	mesophile	free living	R00019, R00022, R00036, R00066, R00078, R00084, R00086, R00089, R00093, R00103, R00104, R00114, R00127, R00130, R00137, R00150, R00158, R00161, R00174, R00177, R00178, R00183, R00190, R00194, R00200, R00206, R00212, R00214, R00220, R00228, R00230, R00238, R00239, R00243, R00253, R00256, R00257, R00260, R00262, R00264, R00289, R00291, R00296, R00299, R00315, R00332, R00344, R00355, R00362, R00375,…	2439	0.264043
cpe	Clostridium perfringens	bacteria	anaerobe	unicellular	mesophile	free living	R00022, R00026, R00028, R00036, R00066, R00078, R00084, R00086, R00089, R00093, R00103, R00104, R00114, R00124, R00127, R00130, R00132, R00137, R00150, R00156, R00158, R00161, R00174, R00177, R00178, R00190, R00194, R00200, R00206, R00212, R00214, R00220, R00228, R00230, R00238, R00239, R00243, R00248, R00253, R00256, R00257, R00260, R00261, R00264, R00274, R00286, R00289, R00291, R00299, R00315,…	2723	0.385604
cac	Clostridium acetobutylicum	bacteria	anaerobe	unicellular	mesophile	free living	R00006, R00014, R00022, R00026, R00028, R00036, R00066, R00078, R00084, R00086, R00089, R00093, R00103, R00104, R00114, R00127, R00130, R00132, R00137, R00158, R00161, R00174, R00177, R00178, R00190, R00194, R00199, R00200, R00212, R00214, R00220, R00226, R00228, R00230, R00238, R00239, R00243, R00248, R00253, R00257, R00259, R00260, R00271, R00274, R00289, R00291, R00296, R00299, R00315, R00317,…	3847	0.343384
ece	Escherichia coli EDL933	bacteria	facultative	unicellular	mesophile	free living	R00006, R00010, R00013, R00014, R00022, R00026, R00028, R00036, R00066, R00078, R00084, R00086, R00089, R00093, R00097, R00103, R00104, R00112, R00114, R00115, R00124, R00125, R00127, R00130, R00131, R00132, R00137, R00150, R00156, R00158, R00161, R00174, R00177, R00178, R00182, R00183, R00189, R00190, R00194, R00196, R00199, R00200, R00203, R00212, R00214, R00215, R00216, R00220, R00221, R00226,…	5397	0.361312
ecs	Escherichia coli O157 H7	bacteria	facultative	unicellular	mesophile	free living	R00006, R00010, R00013, R00014, R00022, R00026, R00028, R00036, R00066, R00078, R00084, R00086, R00089, R00093, R00097, R00103, R00104, R00112, R00114, R00115, R00124, R00125, R00127, R00130, R00131, R00132, R00137, R00150, R00156, R00158, R00161, R00174, R00177, R00178, R00182, R00183, R00189, R00190, R00194, R00196, R00199, R00200, R00203, R00212, R00214, R00215, R00216, R00220, R00221, R00226,…	5318	0.344114
ecc	Escherichia coli O6	bacteria	facultative	unicellular	mesophile	free living	R00006, R00010, R00013, R00014, R00022, R00026, R00028, R00036, R00066, R00078, R00084, R00086, R00089, R00093, R00097, R00103, R00104, R00112, R00114, R00115, R00124, R00125, R00127, R00130, R00132, R00137, R00150, R00156, R00158, R00161, R00174, R00177, R00178, R00182, R00183, R00189, R00190, R00194, R00196, R00199, R00200, R00203, R00212, R00214, R00216, R00220, R00221, R00226, R00228, R00230,…	5369	0.426895
eco	Escherichia coli K12	bacteria	facultative	unicellular	mesophile	free living	R00006, R00010, R00013, R00014, R00022, R00026, R00028, R00036, R00066, R00078, R00084, R00086, R00089, R00093, R00097, R00103, R00104, R00112, R00114, R00115, R00124, R00125, R00127, R00130, R00132, R00137, R00150, R00156, R00158, R00161, R00174, R00177, R00178, R00182, R00183, R00189, R00190, R00194, R00196, R00199, R00200, R00203, R00212, R00214, R00215, R00216, R00220, R00221, R00226, R00228,…	4145	0.289747
sfx	Shigella flexneri 2a 2457T	bacteria	facultative	unicellular	mesophile	free living	R00006, R00010, R00013, R00014, R00022, R00026, R00028, R00036, R00066, R00078, R00084, R00086, R00089, R00093, R00097, R00103, R00104, R00112, R00114, R00115, R00124, R00125, R00127, R00130, R00132, R00137, R00150, R00156, R00158, R00161, R00174, R00177, R00178, R00182, R00183, R00189, R00190, R00194, R00196, R00199, R00200, R00203, R00212, R00214, R00216, R00220, R00221, R00226, R00228, R00230,…	4060	0.226601
sfl	Shigella flexneri 2a 301	bacteria	facultative	unicellular	mesophile	free living	R00006, R00010, R00013, R00014, R00022, R00026, R00028, R00036, R00066, R00078, R00084, R00086, R00089, R00093, R00097, R00103, R00104, R00112, R00114, R00115, R00124, R00125, R00127, R00130, R00132, R00137, R00150, R00156, R00158, R00161, R00174, R00177, R00178, R00182, R00183, R00189, R00190, R00194, R00196, R00199, R00200, R00203, R00212, R00214, R00216, R00220, R00221, R00226, R00228, R00230,…	4439	0.220545
stt	Salmonella enterica	bacteria	facultative	unicellular	mesophile	free living	R00006, R00010, R00013, R00014, R00022, R00026, R00028, R00036, R00066, R00078, R00084, R00086, R00089, R00093, R00097, R00103, R00104, R00112, R00114, R00115, R00124, R00125, R00127, R00130, R00132, R00137, R00150, R00156, R00158, R00161, R00174, R00177, R00178, R00182, R00183, R00189, R00190, R00194, R00196, R00199, R00200, R00212, R00214, R00216, R00217, R00220, R00221, R00226, R00228, R00230,…	4370	0.29611
sty	Salmonella typhi	bacteria	facultative	unicellular	mesophile	free living	R00006, R00010, R00013, R00014, R00022, R00026, R00028, R00036, R00066, R00078, R00084, R00086, R00089, R00093, R00097, R00103, R00104, R00112, R00114, R00115, R00124, R00125, R00127, R00130, R00132, R00137, R00150, R00156, R00158, R00161, R00174, R00177, R00178, R00182, R00183, R00189, R00190, R00194, R00196, R00199, R00200, R00212, R00214, R00216, R00217, R00220, R00221, R00226, R00228, R00230,…	4769	0.321241
stm	Salmonella typhimurium	bacteria	facultative	unicellular	mesophile	free living	R00006, R00010, R00013, R00014, R00022, R00026, R00028, R00036, R00066, R00078, R00084, R00086, R00089, R00093, R00097, R00103, R00104, R00112, R00114, R00115, R00124, R00125, R00127, R00130, R00132, R00135, R00137, R00150, R00156, R00158, R00161, R00174, R00177, R00178, R00182, R00183, R00189, R00190, R00194, R00196, R00199, R00200, R00212, R00214, R00216, R00217, R00220, R00221, R00226, R00228,…	4560	0.203509
ypm	Yersinia pestis Medievalis	bacteria	facultative	unicellular	mesophile	free living	R00006, R00014, R00022, R00026, R00028, R00036, R00066, R00078, R00084, R00086, R00089, R00093, R00097, R00103, R00104, R00112, R00114, R00115, R00124, R00125, R00127, R00130, R00131, R00132, R00135, R00137, R00156, R00158, R00161, R00174, R00177, R00178, R00182, R00183, R00190, R00191, R00194, R00196, R00199, R00200, R00212, R00214, R00215, R00216, R00220, R00226, R00228, R00230, R00235, R00236,…	4137	0.3343
ypk	Yersinia pestis KIM	bacteria	facultative	unicellular	mesophile	free living	R00006, R00008, R00014, R00022, R00026, R00028, R00036, R00066, R00078, R00084, R00086, R00089, R00093, R00097, R00103, R00104, R00112, R00114, R00115, R00124, R00125, R00127, R00130, R00131, R00132, R00135, R00137, R00156, R00158, R00161, R00174, R00177, R00178, R00182, R00183, R00190, R00191, R00194, R00196, R00199, R00200, R00212, R00214, R00215, R00216, R00220, R00226, R00228, R00230, R00235,…	4164	0.379923
ype	Yersinia pestis CO92	bacteria	facultative	unicellular	mesophile	free living	R00006, R00008, R00014, R00022, R00026, R00028, R00036, R00066, R00078, R00084, R00086, R00089, R00093, R00097, R00103, R00104, R00112, R00114, R00115, R00124, R00125, R00127, R00130, R00131, R00132, R00135, R00137, R00156, R00158, R00161, R00174, R00177, R00178, R00182, R00183, R00190, R00191, R00194, R00196, R00199, R00200, R00212, R00214, R00215, R00216, R00220, R00226, R00228, R00230, R00235,…	4066	0.313576
plu	Photorhabdus luminescens	bacteria	facultative	unicellular	mesophile	symbiotic	R00006, R00014, R00022, R00036, R00066, R00078, R00084, R00086, R00089, R00093, R00097, R00103, R00104, R00112, R00114, R00115, R00124, R00125, R00127, R00130, R00131, R00132, R00135, R00137, R00156, R00158, R00161, R00174, R00177, R00178, R00183, R00189, R00190, R00194, R00196, R00199, R00200, R00212, R00214, R00216, R00220, R00221, R00226, R00228, R00230, R00235, R00236, R00239, R00243, R00245,…	4683	0.600683
pmu	Pasteurella multocida	bacteria	facultative	unicellular	mesophile	free living	R00006, R00014, R00022, R00036, R00066, R00078, R00084, R00086, R00089, R00103, R00104, R00112, R00115, R00124, R00125, R00127, R00130, R00132, R00156, R00158, R00161, R00174, R00177, R00183, R00190, R00194, R00196, R00200, R00212, R00216, R00217, R00220, R00226, R00228, R00230, R00235, R00236, R00239, R00243, R00245, R00248, R00253, R00258, R00259, R00260, R00267, R00268, R00286, R00289, R00291,…	2012	0.5
hin	Haemophilus influenzae	bacteria	facultative	unicellular	mesophile	free living	R00006, R00014, R00022, R00066, R00078, R00086, R00089, R00103, R00104, R00112, R00115, R00124, R00125, R00127, R00130, R00131, R00132, R00150, R00156, R00158, R00161, R00174, R00177, R00183, R00190, R00194, R00196, R00200, R00212, R00216, R00220, R00226, R00230, R00238, R00239, R00243, R00248, R00253, R00258, R00260, R00277, R00278, R00289, R00291, R00310, R00315, R00330, R00332, R00336, R00341,…	1657	0.273386
vvy	Vibrio vulnificus YJ016	bacteria	facultative	unicellular	mesophile	free living	R00006, R00014, R00022, R00026, R00028, R00036, R00066, R00078, R00084, R00086, R00089, R00093, R00097, R00103, R00104, R00112, R00114, R00115, R00124, R00125, R00127, R00130, R00132, R00137, R00156, R00158, R00161, R00174, R00177, R00183, R00189, R00190, R00194, R00199, R00200, R00212, R00214, R00216, R00217, R00220, R00226, R00228, R00230, R00235, R00236, R00238, R00239, R00243, R00245, R00253,…	5023	0.396377
vvu	Vibrio vulnificus CMCP6	bacteria	facultative	unicellular	mesophile	free living	R00006, R00014, R00022, R00026, R00028, R00036, R00066, R00078, R00084, R00086, R00089, R00093, R00097, R00103, R00104, R00112, R00114, R00115, R00124, R00125, R00127, R00130, R00132, R00137, R00156, R00158, R00161, R00174, R00177, R00183, R00189, R00190, R00194, R00199, R00200, R00212, R00214, R00216, R00217, R00220, R00226, R00228, R00230, R00235, R00236, R00238, R00239, R00243, R00245, R00253,…	4433	0.249944
vpa	Vibrio parahaemolyticus	bacteria	facultative	unicellular	mesophile	free living	R00006, R00014, R00022, R00025, R00028, R00036, R00066, R00078, R00084, R00086, R00089, R00093, R00097, R00103, R00104, R00112, R00114, R00115, R00124, R00125, R00127, R00130, R00132, R00137, R00156, R00158, R00161, R00174, R00177, R00183, R00189, R00190, R00194, R00196, R00199, R00200, R00212, R00214, R00216, R00217, R00220, R00221, R00226, R00228, R00230, R00235, R00236, R00238, R00239, R00243,…	4832	0.400662
vch	Vibrio cholerae	bacteria	facultative	unicellular	mesophile	free living	R00006, R00014, R00022, R00036, R00066, R00078, R00084, R00086, R00089, R00093, R00097, R00103, R00104, R00112, R00114, R00115, R00124, R00125, R00127, R00130, R00132, R00137, R00156, R00158, R00161, R00177, R00183, R00189, R00190, R00194, R00196, R00199, R00200, R00212, R00214, R00216, R00217, R00220, R00221, R00226, R00228, R00230, R00235, R00236, R00238, R00239, R00243, R00253, R00256, R00258,…	3834	0.413406
ppr	Photobacterium profundum	bacteria	facultative	unicellular	psychrophile	free living	R00006, R00013, R00014, R00022, R00026, R00028, R00036, R00066, R00078, R00084, R00086, R00089, R00093, R00097, R00103, R00104, R00112, R00114, R00115, R00124, R00125, R00126, R00127, R00130, R00132, R00137, R00150, R00156, R00158, R00161, R00174, R00177, R00183, R00189, R00190, R00194, R00199, R00200, R00212, R00214, R00216, R00217, R00220, R00221, R00226, R00228, R00230, R00235, R00236, R00238,…	5489	0.423574
son	Shewanella oneidensis	bacteria	facultative	unicellular	mesophile	free living	R00006, R00014, R00019, R00022, R00025, R00028, R00036, R00066, R00078, R00084, R00086, R00089, R00093, R00097, R00104, R00112, R00114, R00115, R00124, R00125, R00127, R00130, R00132, R00135, R00137, R00156, R00158, R00161, R00177, R00178, R00183, R00189, R00190, R00194, R00199, R00200, R00212, R00214, R00220, R00226, R00228, R00230, R00235, R00236, R00238, R00239, R00243, R00245, R00253, R00256,…	4217	0.214608
cbu	Coxiella burnetii	bacteria	facultative	unicellular	mesophile	symbiotic	R00010, R00014, R00022, R00036, R00066, R00084, R00086, R00103, R00104, R00112, R00124, R00125, R00127, R00130, R00132, R00137, R00156, R00158, R00161, R00177, R00183, R00192, R00200, R00214, R00220, R00238, R00243, R00245, R00253, R00257, R00260, R00267, R00268, R00277, R00278, R00286, R00289, R00291, R00310, R00317, R00330, R00332, R00336, R00341, R00342, R00351, R00355, R00357, R00371, R00375,…	1847	0.347049
cvi	Chromobacterium violaceum	bacteria	facultative	unicellular	mesophile	free living	R00006, R00014, R00022, R00025, R00026, R00036, R00066, R00084, R00086, R00093, R00103, R00104, R00112, R00114, R00124, R00125, R00127, R00130, R00132, R00137, R00150, R00156, R00158, R00161, R00177, R00183, R00190, R00192, R00199, R00200, R00212, R00216, R00220, R00221, R00226, R00228, R00230, R00235, R00236, R00238, R00239, R00243, R00245, R00253, R00256, R00257, R00258, R00259, R00260, R00264,…	4405	0.399773
rpa	Rhodopseudomonas palustris	bacteria	facultative	unicellular	mesophile		R00005, R00006, R00008, R00014, R00019, R00022, R00024, R00025, R00026, R00028, R00036, R00066, R00084, R00086, R00089, R00093, R00103, R00104, R00112, R00114, R00115, R00124, R00127, R00130, R00131, R00132, R00134, R00135, R00137, R00156, R00158, R00161, R00174, R00177, R00183, R00189, R00190, R00192, R00196, R00197, R00200, R00206, R00215, R00216, R00220, R00226, R00227, R00230, R00233, R00235,…	4820	0.312033
syn	Synechocystis sp. PCC6803	bacteria	facultative	unicellular	mesophile	free living	R00006, R00014, R00021, R00024, R00026, R00036, R00066, R00084, R00086, R00089, R00093, R00104, R00112, R00114, R00124, R00126, R00127, R00130, R00131, R00132, R00137, R00150, R00156, R00158, R00161, R00177, R00183, R00189, R00190, R00192, R00199, R00200, R00214, R00220, R00226, R00230, R00235, R00236, R00238, R00239, R00243, R00245, R00248, R00251, R00253, R00256, R00259, R00260, R00261, R00264,…	3575	0.559161
syc	Synechococcus elongatus	bacteria	facultative	unicellular	mesophile	free living	R00006, R00014, R00021, R00024, R00026, R00036, R00066, R00084, R00086, R00089, R00104, R00112, R00115, R00124, R00126, R00127, R00130, R00132, R00137, R00156, R00158, R00161, R00177, R00178, R00183, R00189, R00190, R00192, R00199, R00200, R00214, R00226, R00235, R00236, R00239, R00251, R00253, R00259, R00260, R00264, R00267, R00268, R00274, R00286, R00291, R00299, R00310, R00315, R00316, R00330,…	2523	0.471661
cgb	Corynebacterium glutamicum 13032	bacteria	facultative	unicellular	mesophile	free living	R00006, R00014, R00022, R00025, R00026, R00036, R00066, R00069, R00078, R00084, R00086, R00089, R00093, R00103, R00104, R00114, R00115, R00124, R00127, R00130, R00131, R00132, R00135, R00137, R00156, R00158, R00161, R00174, R00177, R00182, R00183, R00189, R00190, R00192, R00194, R00196, R00199, R00200, R00220, R00226, R00230, R00238, R00239, R00243, R00245, R00248, R00253, R00256, R00258, R00259,…	3057	0.372915
cgl	Corynebacterium glutamicum	bacteria	facultative	unicellular	mesophile	free living	R00006, R00014, R00025, R00026, R00036, R00066, R00069, R00078, R00084, R00086, R00089, R00093, R00103, R00104, R00114, R00115, R00124, R00127, R00130, R00131, R00132, R00137, R00156, R00158, R00161, R00174, R00177, R00182, R00183, R00189, R00190, R00192, R00194, R00196, R00199, R00200, R00220, R00226, R00230, R00238, R00239, R00243, R00245, R00248, R00253, R00256, R00258, R00259, R00260, R00264,…	2993	0.420314
cef	Corynebacterium efficiens	bacteria	facultative	unicellular	mesophile	free living	R00005, R00006, R00014, R00025, R00026, R00036, R00066, R00078, R00084, R00086, R00089, R00093, R00103, R00104, R00114, R00115, R00124, R00127, R00130, R00131, R00132, R00137, R00156, R00158, R00161, R00174, R00177, R00182, R00183, R00189, R00190, R00192, R00194, R00196, R00199, R00200, R00214, R00217, R00220, R00226, R00230, R00238, R00239, R00243, R00245, R00248, R00253, R00256, R00258, R00259,…	2994	0.519372
cdi	Corynebacterium diphtheriae	bacteria	facultative	unicellular	mesophile	free living	R00006, R00014, R00026, R00028, R00036, R00066, R00078, R00084, R00086, R00089, R00103, R00104, R00115, R00124, R00127, R00130, R00132, R00137, R00156, R00158, R00161, R00174, R00177, R00189, R00190, R00192, R00194, R00200, R00217, R00220, R00226, R00230, R00239, R00243, R00248, R00253, R00258, R00259, R00260, R00264, R00267, R00268, R00274, R00286, R00289, R00291, R00299, R00310, R00315, R00317,…	2272	0.43838
mmo	Mycoplasma mobile	bacteria	facultative	unicellular	mesophile	free living	R00014, R00028, R00127, R00130, R00137, R00158, R00161, R00177, R00183, R00189, R00190, R00194, R00200, R00230, R00286, R00289, R00291, R00299, R00315, R00332, R00371, R00375, R00376, R00377, R00378, R00396, R00425, R00430, R00435, R00441, R00442, R00443, R00511, R00512, R00549, R00571, R00573, R00658, R00703, R00801, R00802, R00811, R00837, R00842, R00844, R00847, R00848, R00851, R00887, R00890,…	633	0.334913
mpu	Mycoplasma pulmonis	bacteria	facultative	unicellular	mesophile	free living	R00014, R00127, R00130, R00137, R00158, R00161, R00177, R00183, R00189, R00190, R00194, R00200, R00230, R00315, R00332, R00375, R00376, R00377, R00378, R00430, R00435, R00441, R00442, R00443, R00511, R00512, R00549, R00571, R00573, R00658, R00703, R00765, R00842, R00844, R00847, R00848, R00851, R00899, R00921, R00936, R00937, R00939, R00940, R00945, R00963, R00966, R01000, R01015, R01030, R01049,…	782	0.375959
mpn	Mycoplasma pneumoniae	bacteria	facultative	unicellular	mesophile	free living	R00014, R00104, R00127, R00130, R00135, R00137, R00150, R00158, R00161, R00177, R00189, R00190, R00200, R00289, R00291, R00315, R00332, R00375, R00376, R00377, R00378, R00430, R00435, R00441, R00442, R00443, R00513, R00516, R00517, R00549, R00552, R00658, R00703, R00847, R00848, R00851, R00899, R00936, R00937, R00939, R00940, R00945, R00962, R00964, R00966, R00967, R00968, R00970, R01000, R01015,…	688	0.40407
mge	Mycoplasma genitalium	bacteria	facultative	unicellular	mesophile	free living	R00014, R00104, R00127, R00130, R00137, R00158, R00161, R00177, R00189, R00190, R00200, R00230, R00289, R00291, R00315, R00332, R00375, R00376, R00377, R00378, R00430, R00435, R00441, R00442, R00443, R00512, R00513, R00516, R00517, R00549, R00658, R00703, R00847, R00848, R00851, R00887, R00890, R00899, R00921, R00936, R00937, R00939, R00940, R00945, R00962, R00964, R00966, R00967, R00968, R00970,…	475	0.216842
mga	Mycoplasma gallisepticum	bacteria	facultative	unicellular	mesophile	free living	R00014, R00104, R00127, R00130, R00137, R00158, R00177, R00190, R00194, R00200, R00230, R00264, R00315, R00332, R00336, R00375, R00376, R00377, R00378, R00430, R00435, R00441, R00442, R00443, R00483, R00512, R00513, R00516, R00517, R00552, R00571, R00573, R00658, R00703, R00710, R00711, R00842, R00844, R00847, R00848, R00851, R00899, R00921, R00945, R00962, R00964, R00966, R00967, R00968, R00970,…	763	0.436435
mpe	Mycoplasma penetrans	bacteria	facultative	unicellular	mesophile	free living	R00014, R00026, R00086, R00104, R00127, R00130, R00135, R00137, R00150, R00158, R00161, R00177, R00189, R00190, R00194, R00200, R00230, R00264, R00274, R00289, R00315, R00332, R00336, R00345, R00375, R00376, R00377, R00378, R00430, R00435, R00441, R00442, R00443, R00483, R00512, R00549, R00552, R00571, R00573, R00615, R00658, R00703, R00704, R00710, R00711, R00765, R00802, R00811, R00842, R00844,…	1037	0.4108
uur	Ureaplasma parvum	bacteria	facultative	unicellular	mesophile	free living	R00104, R00127, R00131, R00137, R00158, R00161, R00177, R00189, R00190, R00194, R00200, R00230, R00274, R00315, R00332, R00336, R00375, R00376, R00377, R00378, R00430, R00435, R00441, R00442, R00443, R00483, R00512, R00513, R00516, R00517, R00549, R00571, R00573, R00658, R00842, R00844, R00851, R00899, R00921, R00936, R00937, R00939, R00940, R00943, R00962, R00964, R00966, R00967, R00968, R00970,…	614	0.376221
mmy	Mycoplasma mycoides	bacteria	facultative	unicellular	mesophile	free living	R00014, R00026, R00028, R00086, R00104, R00127, R00130, R00137, R00150, R00158, R00161, R00177, R00189, R00190, R00194, R00200, R00220, R00230, R00289, R00291, R00315, R00332, R00375, R00376, R00377, R00378, R00396, R00429, R00430, R00435, R00441, R00442, R00443, R00483, R00512, R00513, R00516, R00517, R00549, R00571, R00573, R00615, R00658, R00703, R00704, R00765, R00782, R00801, R00802, R00811,…	1017	0.385447
lmf	Listeria monocytogenes F2365	bacteria	facultative	unicellular	mesophile	free living	R00006, R00014, R00026, R00028, R00036, R00084, R00086, R00093, R00104, R00114, R00115, R00124, R00127, R00130, R00132, R00137, R00150, R00156, R00158, R00161, R00174, R00177, R00189, R00190, R00194, R00199, R00200, R00206, R00207, R00212, R00214, R00220, R00226, R00228, R00230, R00235, R00236, R00238, R00239, R00243, R00248, R00253, R00259, R00260, R00261, R00267, R00268, R00274, R00289, R00291,…	2821	0.303793
lmo	Listeria monocytogenes EGD	bacteria	facultative	unicellular	mesophile	free living	R00006, R00014, R00026, R00028, R00036, R00084, R00086, R00093, R00104, R00114, R00115, R00124, R00127, R00130, R00132, R00137, R00150, R00156, R00158, R00161, R00174, R00177, R00189, R00190, R00194, R00199, R00200, R00206, R00207, R00212, R00214, R00220, R00226, R00228, R00230, R00235, R00236, R00238, R00239, R00243, R00248, R00253, R00259, R00260, R00261, R00267, R00268, R00274, R00289, R00291,…	2846	0.738932
lin	Listeria innocua	bacteria	facultative	unicellular	mesophile	free living	R00006, R00014, R00026, R00028, R00036, R00084, R00086, R00093, R00104, R00114, R00115, R00124, R00127, R00130, R00132, R00137, R00156, R00158, R00161, R00174, R00177, R00189, R00190, R00194, R00199, R00200, R00206, R00207, R00212, R00214, R00220, R00226, R00228, R00230, R00235, R00236, R00238, R00239, R00243, R00248, R00253, R00259, R00260, R00261, R00267, R00268, R00274, R00289, R00291, R00299,…	3043	0.772264
bha	Bacillus halodurans	bacteria	facultative	unicellular	mesophile	free living	R00006, R00014, R00021, R00022, R00025, R00026, R00028, R00036, R00066, R00078, R00084, R00086, R00093, R00104, R00111, R00114, R00124, R00125, R00127, R00130, R00131, R00132, R00137, R00156, R00158, R00161, R00177, R00178, R00183, R00189, R00190, R00194, R00200, R00214, R00215, R00220, R00221, R00226, R00230, R00235, R00236, R00238, R00239, R00243, R00245, R00248, R00253, R00256, R00259, R00260,…	4065	0.459041
bce	Bacillus cereus ATCC 14579	bacteria	facultative	unicellular	mesophile	free living	R00006, R00014, R00021, R00025, R00026, R00028, R00036, R00066, R00078, R00084, R00086, R00093, R00104, R00111, R00114, R00124, R00127, R00130, R00132, R00135, R00137, R00143, R00150, R00156, R00158, R00161, R00174, R00177, R00178, R00183, R00189, R00190, R00194, R00197, R00199, R00200, R00207, R00212, R00214, R00220, R00221, R00226, R00228, R00230, R00235, R00236, R00238, R00239, R00243, R00245,…	5255	0.283349
bca	Bacillus cereus ATCC 10987	bacteria	facultative	unicellular	mesophile	free living	R00006, R00014, R00025, R00028, R00036, R00066, R00069, R00078, R00084, R00086, R00093, R00104, R00111, R00114, R00124, R00127, R00130, R00131, R00132, R00135, R00137, R00150, R00156, R00158, R00161, R00174, R00177, R00178, R00183, R00189, R00190, R00194, R00197, R00199, R00200, R00207, R00212, R00214, R00220, R00221, R00226, R00228, R00230, R00235, R00236, R00238, R00239, R00243, R00245, R00253,…	5844	0.537303
ban	Bacillus anthracis	bacteria	facultative	unicellular	mesophile	free living	R00006, R00014, R00025, R00028, R00036, R00066, R00069, R00078, R00084, R00086, R00093, R00104, R00111, R00114, R00124, R00127, R00130, R00132, R00135, R00137, R00143, R00156, R00158, R00161, R00174, R00177, R00178, R00183, R00189, R00190, R00194, R00197, R00199, R00200, R00212, R00214, R00220, R00221, R00226, R00228, R00230, R00235, R00236, R00238, R00239, R00243, R00245, R00253, R00256, R00259,…	5123	0.394886
bsu	Bacillus subtilis	bacteria	facultative	unicellular	mesophile	free living	R00006, R00014, R00022, R00025, R00026, R00028, R00036, R00066, R00084, R00086, R00093, R00104, R00111, R00114, R00124, R00127, R00130, R00131, R00132, R00137, R00156, R00158, R00161, R00174, R00177, R00178, R00189, R00190, R00194, R00199, R00200, R00207, R00214, R00215, R00220, R00221, R00226, R00230, R00235, R00236, R00238, R00239, R00243, R00245, R00253, R00256, R00259, R00260, R00264, R00267,…	4176	0.262692
sam	Staphylococcus aureus MW2	bacteria	facultative	unicellular	mesophile	free living	R00006, R00014, R00025, R00028, R00036, R00066, R00078, R00084, R00086, R00093, R00104, R00111, R00114, R00124, R00127, R00130, R00131, R00137, R00150, R00156, R00158, R00161, R00174, R00177, R00189, R00190, R00194, R00200, R00207, R00212, R00214, R00220, R00226, R00228, R00230, R00235, R00236, R00238, R00243, R00245, R00253, R00259, R00260, R00264, R00267, R00268, R00274, R00289, R00291, R00299,…	2624	0.650534
sau	Staphylococcus aureus N315	bacteria	facultative	unicellular	mesophile	free living	R00006, R00014, R00025, R00028, R00036, R00066, R00078, R00084, R00086, R00093, R00104, R00111, R00114, R00124, R00127, R00130, R00131, R00137, R00150, R00156, R00158, R00161, R00174, R00177, R00189, R00190, R00194, R00200, R00207, R00212, R00214, R00220, R00226, R00228, R00230, R00235, R00236, R00238, R00243, R00245, R00253, R00259, R00260, R00264, R00267, R00268, R00274, R00289, R00291, R00299,…	2614	0.618592
sav	Staphylococcus aureus Mu50	bacteria	facultative	unicellular	mesophile	free living	R00006, R00014, R00025, R00028, R00036, R00066, R00078, R00084, R00086, R00093, R00104, R00111, R00114, R00124, R00127, R00130, R00131, R00137, R00150, R00156, R00158, R00161, R00174, R00177, R00189, R00190, R00194, R00200, R00207, R00212, R00214, R00220, R00226, R00228, R00230, R00235, R00236, R00238, R00243, R00245, R00253, R00259, R00260, R00264, R00267, R00268, R00274, R00289, R00291, R00299,…	2730	0.447253
sep	Staphylococcus epidermidis	bacteria	facultative	unicellular	mesophile	free living	R00006, R00014, R00028, R00036, R00066, R00069, R00078, R00084, R00086, R00093, R00104, R00111, R00114, R00115, R00124, R00127, R00130, R00131, R00137, R00150, R00156, R00158, R00161, R00174, R00177, R00189, R00190, R00194, R00200, R00203, R00206, R00207, R00212, R00214, R00220, R00226, R00228, R00230, R00235, R00236, R00238, R00243, R00245, R00253, R00259, R00260, R00264, R00267, R00268, R00274,…	2482	0.417405
san	Streptococcus agalactiae III	bacteria	facultative	unicellular	mesophile	free living	R00006, R00014, R00022, R00066, R00086, R00104, R00115, R00124, R00127, R00130, R00132, R00137, R00150, R00156, R00158, R00161, R00174, R00177, R00183, R00189, R00190, R00194, R00200, R00206, R00212, R00214, R00220, R00226, R00228, R00230, R00239, R00243, R00248, R00253, R00258, R00260, R00289, R00291, R00299, R00315, R00317, R00318, R00330, R00332, R00345, R00375, R00376, R00377, R00378, R00401,…	2094	0.604107
sag	Streptococcus agalactiae V	bacteria	facultative	unicellular	mesophile	free living	R00006, R00014, R00022, R00066, R00086, R00104, R00115, R00124, R00127, R00130, R00132, R00137, R00150, R00156, R00158, R00161, R00174, R00177, R00183, R00189, R00190, R00194, R00200, R00206, R00212, R00214, R00220, R00226, R00228, R00230, R00239, R00243, R00248, R00253, R00258, R00260, R00289, R00291, R00299, R00315, R00317, R00318, R00330, R00332, R00345, R00375, R00376, R00377, R00378, R00401,…	2124	0.337571
spy	Streptococcus pyogenes M1	bacteria	facultative	unicellular	mesophile	free living	R00014, R00026, R00086, R00104, R00115, R00127, R00130, R00132, R00137, R00150, R00158, R00161, R00174, R00177, R00183, R00189, R00190, R00194, R00200, R00212, R00214, R00217, R00220, R00230, R00238, R00239, R00253, R00258, R00260, R00274, R00286, R00289, R00299, R00315, R00317, R00332, R00345, R00362, R00375, R00376, R00377, R00378, R00401, R00416, R00428, R00429, R00430, R00435, R00437, R00438,…	1696	0.363797
spm	Streptococcus pyogenes MGAS8232	bacteria	facultative	unicellular	mesophile	free living	R00014, R00026, R00086, R00104, R00115, R00124, R00127, R00130, R00132, R00137, R00150, R00156, R00158, R00161, R00174, R00177, R00183, R00189, R00190, R00194, R00200, R00212, R00214, R00217, R00220, R00228, R00230, R00238, R00239, R00253, R00258, R00260, R00274, R00286, R00289, R00299, R00315, R00317, R00330, R00332, R00345, R00362, R00375, R00376, R00377, R00378, R00401, R00416, R00428, R00429,…	1839	0.400218
spg	Streptococcus pyogenes MGAS315	bacteria	facultative	unicellular	mesophile	free living	R00014, R00026, R00086, R00104, R00115, R00124, R00127, R00130, R00132, R00137, R00150, R00156, R00158, R00161, R00174, R00177, R00183, R00189, R00190, R00194, R00200, R00212, R00214, R00217, R00220, R00228, R00230, R00238, R00239, R00253, R00258, R00260, R00274, R00286, R00289, R00299, R00315, R00317, R00330, R00332, R00345, R00362, R00375, R00376, R00377, R00378, R00401, R00416, R00428, R00429,…	1865	0.367292
sps	Streptococcus pyogenes SSI-1	bacteria	facultative	unicellular	mesophile	free living	R00014, R00026, R00086, R00104, R00115, R00124, R00127, R00130, R00132, R00137, R00150, R00156, R00158, R00161, R00174, R00177, R00183, R00189, R00190, R00194, R00200, R00212, R00214, R00217, R00220, R00228, R00230, R00238, R00239, R00253, R00258, R00260, R00274, R00286, R00289, R00299, R00315, R00317, R00330, R00332, R00345, R00362, R00375, R00376, R00377, R00378, R00401, R00416, R00428, R00429,…	1859	0.411512
smu	Streptococcus mutans	bacteria	facultative	unicellular	mesophile	free living	R00006, R00014, R00086, R00093, R00104, R00114, R00115, R00127, R00130, R00132, R00137, R00150, R00158, R00161, R00174, R00177, R00189, R00190, R00194, R00200, R00212, R00214, R00217, R00220, R00226, R00228, R00230, R00239, R00243, R00248, R00253, R00258, R00259, R00260, R00267, R00268, R00289, R00291, R00299, R00310, R00315, R00317, R00318, R00332, R00341, R00345, R00351, R00362, R00375, R00376,…	1960	0.359694
spr	Streptococcus pneumoniae R6	bacteria	facultative	unicellular	mesophile	free living	R00006, R00014, R00022, R00026, R00066, R00086, R00104, R00115, R00124, R00127, R00130, R00132, R00137, R00150, R00156, R00158, R00161, R00174, R00177, R00189, R00190, R00194, R00200, R00207, R00212, R00220, R00226, R00228, R00230, R00239, R00243, R00248, R00253, R00258, R00260, R00274, R00286, R00289, R00291, R00299, R00310, R00315, R00317, R00330, R00332, R00345, R00375, R00376, R00377, R00378,…	2042	0.368756
spn	Streptococcus pneumoniae TIGR4	bacteria	facultative	unicellular	mesophile	free living	R00006, R00014, R00022, R00026, R00066, R00086, R00104, R00115, R00124, R00127, R00130, R00132, R00137, R00150, R00156, R00158, R00161, R00174, R00177, R00189, R00190, R00194, R00200, R00207, R00212, R00220, R00226, R00228, R00230, R00239, R00243, R00248, R00253, R00258, R00260, R00274, R00289, R00291, R00299, R00310, R00315, R00317, R00330, R00332, R00345, R00375, R00376, R00377, R00378, R00401,…	2105	0.35962
lla	Lactococcus lactis	bacteria	facultative	unicellular	mesophile	free living	R00006, R00014, R00022, R00026, R00028, R00066, R00086, R00093, R00104, R00114, R00115, R00127, R00130, R00137, R00150, R00158, R00161, R00174, R00177, R00189, R00190, R00194, R00200, R00207, R00212, R00214, R00220, R00226, R00228, R00230, R00238, R00239, R00253, R00258, R00259, R00260, R00261, R00267, R00268, R00274, R00289, R00291, R00299, R00310, R00315, R00317, R00318, R00332, R00344, R00351,…	2321	0.372684
efa	Enterococcus faecalis	bacteria	facultative	unicellular	mesophile	free living	R00006, R00014, R00022, R00026, R00028, R00086, R00093, R00104, R00114, R00115, R00124, R00127, R00130, R00132, R00137, R00150, R00156, R00158, R00161, R00174, R00177, R00189, R00190, R00194, R00200, R00206, R00212, R00214, R00217, R00220, R00226, R00228, R00230, R00239, R00243, R00248, R00253, R00258, R00260, R00289, R00291, R00299, R00310, R00315, R00317, R00330, R00332, R00344, R00362, R00375,…	3264	0.390931
ljo	Lactobacillus johnsonii	bacteria	facultative	unicellular	mesophile	free living	R00006, R00014, R00026, R00028, R00086, R00104, R00115, R00127, R00130, R00135, R00137, R00158, R00161, R00174, R00177, R00189, R00190, R00194, R00200, R00207, R00220, R00226, R00228, R00230, R00238, R00253, R00256, R00260, R00289, R00291, R00299, R00315, R00317, R00332, R00341, R00345, R00375, R00376, R00377, R00378, R00401, R00408, R00412, R00414, R00416, R00420, R00429, R00430, R00435, R00441,…	1821	0.523339
lpl	Lactobacillus plantarum	bacteria	facultative	unicellular	mesophile	free living	R00006, R00014, R00022, R00026, R00028, R00086, R00103, R00104, R00115, R00124, R00127, R00130, R00132, R00135, R00137, R00156, R00158, R00161, R00174, R00177, R00189, R00190, R00191, R00194, R00199, R00200, R00207, R00212, R00214, R00220, R00221, R00226, R00228, R00230, R00239, R00243, R00248, R00253, R00259, R00260, R00261, R00264, R00274, R00289, R00291, R00299, R00315, R00317, R00330, R00332,…	3108	0.140927
pfa	Plasmodium falciparum	eukaryote	aerobe	unicellular		free living	R00014, R00036, R00084, R00086, R00093, R00100, R00112, R00114, R00115, R00122, R00124, R00127, R00130, R00155, R00156, R00158, R00159, R00161, R00174, R00177, R00181, R00184, R00187, R00191, R00192, R00200, R00235, R00236, R00238, R00243, R00248, R00253, R00257, R00267, R00268, R00274, R00310, R00316, R00317, R00328, R00330, R00332, R00335, R00341, R00345, R00351, R00355, R00375, R00376, R00377,…	5331	0.686738
osa	Oryza sativa	eukaryote	aerobe	multicellular		free living	R00006, R00010, R00014, R00021, R00022, R00024, R00026, R00028, R00036, R00066, R00078, R00084, R00086, R00093, R00095, R00100, R00103, R00104, R00111, R00114, R00115, R00122, R00124, R00127, R00130, R00132, R00135, R00137, R00155, R00156, R00158, R00159, R00174, R00177, R00178, R00179, R00181, R00183, R00185, R00187, R00190, R00192, R00200, R00206, R00214, R00216, R00220, R00226, R00233, R00235,…	28453	0.00049204
ath	Arabidopsis thaliana	eukaryote	aerobe	multicellular		free living	R00006, R00010, R00014, R00021, R00022, R00024, R00026, R00028, R00036, R00066, R00068, R00078, R00084, R00086, R00093, R00095, R00100, R00103, R00104, R00111, R00114, R00115, R00122, R00124, R00127, R00130, R00131, R00132, R00135, R00137, R00155, R00156, R00158, R00159, R00174, R00177, R00178, R00179, R00181, R00183, R00185, R00187, R00190, R00192, R00197, R00200, R00206, R00214, R00216, R00220,…	27396	0.42623
ddi	Dictyostelium discoideum	eukaryote	aerobe	unicellular		free living	R00010, R00014, R00022, R00028, R00036, R00084, R00100, R00104, R00112, R00115, R00124, R00127, R00130, R00132, R00135, R00137, R00156, R00158, R00174, R00177, R00181, R00185, R00187, R00190, R00191, R00192, R00197, R00200, R00216, R00220, R00227, R00235, R00236, R00238, R00243, R00245, R00248, R00251, R00253, R00257, R00258, R00259, R00261, R00264, R00267, R00268, R00269, R00277, R00278, R00289,…	13289	0.669125
ago	Eremothecium gossypii	eukaryote	aerobe	unicellular		free living	R00005, R00006, R00010, R00014, R00036, R00066, R00084, R00086, R00089, R00093, R00100, R00114, R00115, R00122, R00124, R00127, R00130, R00137, R00155, R00156, R00158, R00159, R00161, R00174, R00177, R00178, R00181, R00185, R00190, R00191, R00192, R00197, R00200, R00214, R00220, R00227, R00235, R00236, R00238, R00239, R00243, R00245, R00251, R00253, R00257, R00258, R00259, R00264, R00267, R00268,…	4776	0.0010469
aga	Anopheles gambiae	eukaryote	aerobe	multicellular		free living	R00010, R00014, R00022, R00028, R00036, R00078, R00084, R00086, R00089, R00093, R00100, R00104, R00111, R00112, R00114, R00124, R00127, R00130, R00132, R00135, R00137, R00155, R00156, R00158, R00161, R00173, R00174, R00177, R00178, R00181, R00183, R00184, R00185, R00190, R00191, R00192, R00200, R00216, R00220, R00235, R00236, R00238, R00239, R00243, R00245, R00248, R00251, R00253, R00257, R00258,…	12799	0.000234393
dme	Drosophila melanogaster	eukaryote	aerobe	multicellular		free living	R00010, R00014, R00022, R00028, R00036, R00078, R00084, R00086, R00089, R00093, R00100, R00104, R00111, R00114, R00124, R00127, R00130, R00132, R00135, R00137, R00155, R00156, R00158, R00161, R00173, R00174, R00177, R00178, R00181, R00183, R00184, R00185, R00190, R00191, R00192, R00200, R00216, R00220, R00235, R00236, R00238, R00239, R00243, R00245, R00248, R00251, R00253, R00256, R00257, R00258,…	13944	0.0169966
tru	Takifugu rubripes	eukaryote	aerobe	multicellular		free living	R00009, R00010, R00014, R00022, R00026, R00028, R00032, R00036, R00073, R00078, R00084, R00086, R00089, R00100, R00102, R00103, R00104, R00111, R00112, R00115, R00119, R00122, R00124, R00127, R00130, R00135, R00137, R00149, R00155, R00156, R00157, R00158, R00159, R00160, R00161, R00173, R00174, R00177, R00178, R00181, R00183, R00184, R00185, R00187, R00190, R00191, R00192, R00200, R00214, R00216,…	18613	0.889969
dre	Danio rerio	eukaryote	aerobe	multicellular		free living	R00010, R00014, R00022, R00026, R00028, R00032, R00036, R00073, R00078, R00084, R00086, R00089, R00100, R00103, R00104, R00111, R00112, R00115, R00122, R00124, R00127, R00130, R00132, R00135, R00137, R00149, R00155, R00156, R00157, R00158, R00159, R00160, R00161, R00173, R00174, R00177, R00178, R00181, R00183, R00184, R00185, R00187, R00190, R00191, R00192, R00197, R00200, R00214, R00216, R00233,…	26522	0.285612
rno	Rattus norvegicus	eukaryote	aerobe	multicellular		free living	R00010, R00014, R00022, R00026, R00028, R00032, R00036, R00073, R00078, R00084, R00086, R00089, R00100, R00102, R00103, R00104, R00111, R00112, R00115, R00119, R00122, R00124, R00127, R00130, R00132, R00135, R00137, R00149, R00155, R00156, R00157, R00158, R00159, R00160, R00161, R00173, R00174, R00177, R00178, R00181, R00183, R00184, R00185, R00187, R00190, R00191, R00192, R00197, R00200, R00214,…	23153	0.199672
mmu	Mus musculus	eukaryote	aerobe	multicellular		free living	R00010, R00014, R00022, R00028, R00032, R00036, R00073, R00078, R00084, R00086, R00089, R00100, R00102, R00103, R00104, R00111, R00112, R00115, R00119, R00122, R00124, R00127, R00130, R00132, R00135, R00137, R00149, R00155, R00156, R00157, R00158, R00159, R00160, R00161, R00173, R00174, R00177, R00178, R00181, R00183, R00184, R00185, R00187, R00190, R00191, R00192, R00197, R00200, R00214, R00216,…	22420	0.170384
hsa	Homo sapiens	eukaryote	aerobe	multicellular		free living	R00010, R00014, R00022, R00026, R00028, R00032, R00036, R00073, R00078, R00084, R00086, R00089, R00100, R00102, R00103, R00104, R00111, R00112, R00115, R00119, R00122, R00124, R00127, R00130, R00132, R00135, R00137, R00149, R00155, R00156, R00157, R00158, R00159, R00160, R00161, R00173, R00174, R00177, R00178, R00181, R00183, R00184, R00185, R00187, R00190, R00191, R00192, R00197, R00200, R00214,…	19975	0.122904
ptr	Pan troglodytes	eukaryote	aerobe	multicellular		free living	R00010, R00014, R00022, R00026, R00028, R00032, R00036, R00073, R00078, R00084, R00086, R00089, R00100, R00102, R00103, R00104, R00111, R00112, R00115, R00119, R00122, R00124, R00127, R00130, R00132, R00135, R00137, R00149, R00155, R00156, R00157, R00158, R00159, R00160, R00173, R00174, R00177, R00178, R00181, R00183, R00184, R00185, R00187, R00190, R00191, R00192, R00197, R00200, R00214, R00216,…	22166	0.220653
gga	Gallus gallus	eukaryote	aerobe	multicellular		free living	R00014, R00022, R00028, R00032, R00073, R00078, R00084, R00086, R00089, R00100, R00102, R00103, R00104, R00111, R00119, R00122, R00124, R00127, R00130, R00132, R00135, R00137, R00149, R00155, R00156, R00157, R00158, R00159, R00160, R00173, R00174, R00177, R00178, R00181, R00183, R00184, R00185, R00187, R00191, R00192, R00200, R00216, R00220, R00233, R00235, R00236, R00238, R00243, R00245, R00248,…	16828	0.224447
cel	Caenorhabditis elegans	eukaryote	aerobe	multicellular		free living	R00010, R00014, R00022, R00026, R00028, R00078, R00089, R00093, R00100, R00112, R00114, R00115, R00124, R00127, R00130, R00132, R00137, R00155, R00156, R00158, R00161, R00174, R00177, R00178, R00183, R00184, R00185, R00187, R00190, R00191, R00192, R00197, R00199, R00200, R00216, R00220, R00235, R00236, R00238, R00239, R00243, R00245, R00248, R00251, R00253, R00256, R00257, R00258, R00261, R00264,…	20519	0
cbr	Caenorhabditis briggsae	eukaryote	aerobe	multicellular		free living	R00010, R00014, R00022, R00026, R00078, R00089, R00093, R00100, R00112, R00114, R00115, R00124, R00127, R00130, R00132, R00137, R00155, R00156, R00158, R00161, R00174, R00177, R00178, R00181, R00183, R00184, R00185, R00190, R00191, R00192, R00197, R00199, R00200, R00220, R00233, R00235, R00236, R00238, R00239, R00243, R00245, R00248, R00251, R00253, R00256, R00257, R00258, R00261, R00264, R00267,…	19414	5.15092e-05
tps	Thalassiosira pseudonana	eukaryote	facultative	unicellular		free living	R00006, R00014, R00021, R00025, R00036, R00066, R00084, R00093, R00100, R00103, R00112, R00114, R00115, R00124, R00125, R00127, R00130, R00131, R00149, R00155, R00156, R00157, R00158, R00161, R00173, R00174, R00177, R00178, R00181, R00185, R00187, R00190, R00191, R00192, R00194, R00197, R00200, R00206, R00216, R00220, R00233, R00235, R00236, R00238, R00239, R00243, R00245, R00248, R00251, R00253,…	11672	0.876114
cho	Cryptosporidium hominis	eukaryote	facultative	unicellular		free living	R00086, R00104, R00112, R00124, R00127, R00130, R00155, R00156, R00177, R00181, R00192, R00200, R00216, R00228, R00235, R00236, R00239, R00253, R00274, R00286, R00291, R00316, R00328, R00330, R00332, R00345, R00375, R00376, R00377, R00378, R00416, R00430, R00435, R00441, R00442, R00443, R00483, R00570, R00571, R00573, R00623, R00658, R00674, R00722, R00742, R00754, R00768, R00842, R00867, R00885,…	3885	0.655856
cme	Cyanidioschyzon merolae	eukaryote	facultative	unicellular		free living	R00010, R00014, R00021, R00024, R00036, R00066, R00078, R00095, R00100, R00115, R00124, R00127, R00132, R00135, R00137, R00155, R00156, R00158, R00161, R00174, R00177, R00178, R00181, R00183, R00185, R00187, R00192, R00199, R00200, R00216, R00220, R00235, R00236, R00238, R00239, R00243, R00245, R00248, R00251, R00253, R00257, R00258, R00259, R00261, R00264, R00267, R00268, R00286, R00289, R00291,…	5013	0.512268
sce	Saccharomyces cerevisiae	eukaryote	facultative	unicellular		free living	R00005, R00006, R00010, R00014, R00028, R00036, R00066, R00084, R00086, R00089, R00093, R00100, R00114, R00115, R00122, R00124, R00126, R00127, R00130, R00137, R00155, R00156, R00158, R00159, R00161, R00174, R00177, R00178, R00181, R00185, R00187, R00190, R00191, R00192, R00196, R00197, R00200, R00214, R00220, R00227, R00235, R00236, R00238, R00239, R00243, R00245, R00248, R00251, R00253, R00257,…	5905	0.144793
spo	Schizosaccharomyces pombe	eukaryote	facultative	unicellular		free living	R00006, R00010, R00014, R00026, R00028, R00036, R00066, R00084, R00089, R00093, R00100, R00104, R00114, R00115, R00124, R00127, R00130, R00131, R00132, R00135, R00137, R00156, R00158, R00161, R00174, R00177, R00178, R00181, R00184, R00185, R00190, R00191, R00192, R00196, R00200, R00214, R00220, R00227, R00235, R00236, R00238, R00239, R00243, R00245, R00248, R00251, R00253, R00257, R00258, R00259,…	5132	0.469408
lma	Leishmania major	eukaryote	facultative	unicellular		free living	R00010, R00014, R00089, R00100, R00104, R00124, R00127, R00130, R00132, R00137, R00156, R00158, R00174, R00177, R00178, R00181, R00185, R00190, R00191, R00192, R00200, R00206, R00214, R00233, R00235, R00236, R00239, R00243, R00245, R00248, R00251, R00253, R00257, R00258, R00264, R00267, R00268, R00274, R00289, R00291, R00299, R00310, R00316, R00317, R00330, R00332, R00341, R00342, R00351, R00355,…	8316	0.949495
gla	Giardia lamblia	eukaryote	facultative	unicellular		free living	R00104, R00124, R00127, R00137, R00150, R00156, R00158, R00161, R00177, R00183, R00191, R00194, R00220, R00238, R00243, R00248, R00257, R00258, R00289, R00292, R00317, R00330, R00332, R00342, R00355, R00375, R00376, R00377, R00378, R00416, R00426, R00431, R00435, R00441, R00442, R00443, R00497, R00511, R00512, R00548, R00549, R00570, R00658, R00662, R00670, R00694, R00720, R00722, R00726, R00734,…	6502	0.698862

## Sheet: Table S2
KEGG ID	Species name	Oxygen	Reactions	#Proteins	Fraction of functionally-unknown proteins
amr	Acaryochloris marina	aerobe	R00710, R00754, R00014, R03270, R02569, R00703, R00200, R00658, R01518, R01061, R01015, R01070, R04779, R04780, R02740, R00959, R03321, R01600, R02739, R02739, R01786, R07618, R01512, R02189, R02187, R01061, R01063, R00235, R00412, R07618, R00268, R00709, R01899, R01082, R01900, R01325, R00351, R00342, R00014, R03270, R07618, R02569, R02739, R05605, R01066, R01049, R01641, R01056, R01529, R01830,…	8383	0.571872
aba	Acidobacteria bacterium	aerobe	R00710, R00754, R00014, R03270, R02569, R00703, R00200, R00658, R01518, R01061, R01015, R01070, R04779, R04780, R02740, R03321, R01600, R02739, R01602, R01786, R07618, R01512, R00431, R00726, R00235, R00412, R01197, R07618, R00621, R03316, R02570, R00405, R00268, R00709, R01899, R01082, R01900, R01325, R00351, R00342, R00014, R03270, R07618, R02569, R00362, R00431, R00726, R02739, R01066, R01049,…	4777	0.413858
aca	Acidobacterium capsulatum	aerobe	R00710, R00754, R00014, R03270, R00200, R00658, R01518, R01061, R01015, R04779, R02740, R03321, R01600, R02739, R02739, R01786, R07618, R01512, R02189, R02187, R00341, R00235, R00412, R01197, R07618, R00621, R03316, R02570, R00405, R00268, R00709, R01899, R01900, R01325, R00351, R00342, R00014, R03270, R07618, R00341, R02739, R05605, R02750, R01066, R01049, R01051, R01641, R01056, R01529, R01830,…	3377	0.346757
aci	Acinetobacter sp. ADP1	aerobe	R00710, R00754, R00014, R03270, R02569, R00658, R01518, R01061, R01015, R01070, R04780, R02740, R00959, R03321, R02739, R02739, R07618, R01512, R00431, R00726, R01058, R00235, R00412, R07618, R00621, R03316, R02570, R00405, R00268, R01899, R01082, R01900, R01325, R00351, R00342, R00014, R03270, R07618, R02569, R00431, R00726, R02739, R05605, R02750, R01049, R01051, R01641, R01056, R01529, R01830,…	3307	0.326882
ami	Actinosynnema mirum	aerobe	R00710, R00754, R00014, R03270, R02569, R00200, R00658, R01518, R01061, R01015, R01070, R04779, R04780, R02738, R02740, R03321, R01600, R02739, R01786, R07618, R01512, R02189, R02187, R05132, R04394, R05133, R05134, R00431, R00726, R00235, R00412, R01197, R07618, R02570, R00405, R00268, R01899, R01082, R01900, R01325, R00351, R00342, R00344, R00014, R03270, R07618, R02569, R00362, R00431, R00726,…	6916	0.361625
atu	Agrobacterium tumefaciens C58	aerobe	R00710, R00746, R00754, R00014, R03270, R02569, R00200, R00658, R01518, R01061, R01015, R01070, R02740, R00959, R03321, R01600, R02739, R01602, R01786, R07618, R01512, R02189, R02187, R00341, R00235, R00412, R07618, R00621, R03316, R02570, R00405, R00268, R01899, R01082, R01900, R01325, R00351, R00342, R00344, R00014, R03270, R07618, R02569, R00362, R00341, R06836, R02739, R05605, R02750, R02749,…	5355	0.357983
abo	Alcanivorax borkumensis	aerobe	R00710, R00746, R00754, R00014, R03270, R02569, R00200, R00658, R01518, R01061, R01015, R01070, R04779, R02740, R00959, R03321, R02739, R02739, R07618, R01512, R00341, R00235, R00412, R07618, R00621, R03316, R02570, R00405, R00268, R00709, R01899, R01082, R01900, R01325, R00351, R00342, R00014, R03270, R07618, R02569, R00341, R02739, R01049, R01641, R01056, R01529, R01830, R01070, R04779, R02740,…	2755	0.339746
amc	Alteromonas macleodii	aerobe	R00754, R00014, R03270, R02569, R00200, R00658, R01518, R01061, R01015, R01070, R04779, R04780, R02740, R00959, R03321, R01600, R02739, R02739, R01602, R01786, R07618, R01512, R00341, R00235, R00412, R07618, R00621, R03316, R02570, R00405, R00268, R00709, R01899, R01082, R01900, R01325, R00351, R00342, R00014, R03270, R07618, R02569, R00341, R02739, R05605, R02750, R01049, R01051, R01641, R01056,…	4084	0.399853
ana	Anabaena sp. PCC7120	aerobe	R00710, R00754, R00014, R03270, R02569, R00200, R00658, R01518, R01061, R01015, R01070, R04779, R04780, R02740, R03321, R01600, R02739, R01786, R07618, R01512, R02189, R02187, R01061, R01063, R00235, R00412, R07618, R00405, R00268, R01899, R01082, R01900, R01325, R00351, R00342, R00014, R03270, R07618, R02569, R02739, R05605, R02750, R01066, R01049, R01051, R01641, R01056, R01529, R01830, R01070,…	6129	0.646598
ama	Anaplasma marginale St. Maries	aerobe	R00014, R03270, R02569, R00658, R01518, R01061, R01015, R01070, R04780, R07618, R01512, R00412, R07618, R00621, R03316, R02570, R00405, R00268, R01899, R01082, R01900, R01325, R00351, R00342, R00014, R03270, R07618, R02569, R01049, R01641, R01056, R01529, R01830, R01070, R04780, R01827, R01015, R02568, R01070, R04780, R04969, R04966, R04724, R04961, R04958, R04955, R07765, R04429, R07764, R04544,…	948	0.412447
abu	Arcobacter butzleri	aerobe	R00710, R00746, R00014, R03270, R02569, R00200, R00658, R01518, R01061, R01015, R01070, R04780, R02740, R03321, R02739, R07618, R01512, R00341, R00412, R01197, R07618, R00268, R01899, R01082, R01900, R01325, R00351, R00342, R00344, R00014, R03270, R07618, R02569, R00362, R00341, R02739, R01049, R01641, R01056, R01529, R01830, R01070, R04780, R02740, R01827, R01529, R00289, R00286, R00264, R01818,…	2259	0.352368
aau	Arthrobacter aurescens	aerobe	R00710, R00754, R00014, R03270, R02569, R00200, R00658, R01518, R01061, R01015, R01070, R04779, R04780, R02740, R00959, R03321, R01600, R02739, R01602, R01786, R07618, R01512, R02189, R02187, R05133, R05134, R00431, R00726, R00235, R00412, R07618, R00621, R03316, R02570, R00405, R00268, R01899, R01082, R01900, R01325, R00351, R00342, R00344, R00014, R03270, R07618, R02569, R00362, R00431, R00726,…	4588	0.297733
avn	Azotobacter vinelandii	aerobe	R00710, R00754, R00014, R03270, R02569, R00200, R00658, R01518, R01061, R01015, R01070, R04779, R04780, R02740, R00959, R03321, R01600, R02739, R02739, R01786, R07618, R01512, R00341, R01058, R00235, R00412, R07618, R00621, R03316, R02570, R00405, R00268, R01899, R01082, R01900, R01325, R00351, R00344, R00014, R03270, R07618, R02569, R00362, R00341, R06836, R02739, R05605, R01049, R01641, R01056,…	5050	0.345743
bhe	Bartonella henselae	aerobe	R00710, R00014, R03270, R02569, R00200, R00658, R01518, R01061, R01015, R01070, R04780, R02740, R00959, R03321, R02739, R07618, R01512, R00235, R00412, R07618, R00621, R03316, R02570, R00405, R00268, R01899, R01082, R01900, R01325, R00351, R00342, R00014, R03270, R07618, R02569, R02739, R05605, R01049, R01641, R01056, R01529, R01830, R01070, R04780, R02740, R02035, R02736, R02036, R01827, R01057,…	1488	0.365591
bba	Bdellovibrio bacteriovorus	aerobe	R00710, R00754, R00014, R03270, R02569, R00200, R00658, R01518, R01061, R01015, R01070, R04779, R04780, R02740, R03321, R01600, R02739, R01786, R07618, R01512, R00235, R00412, R07618, R00621, R03316, R02570, R00405, R00268, R00709, R01899, R01082, R01900, R01325, R00351, R00342, R00014, R03270, R07618, R02569, R02739, R01066, R01049, R01641, R01056, R01529, R01830, R01070, R04779, R04780, R02740,…	3586	0.504183
bid	Beijerinckia indica	aerobe	R00710, R00754, R00014, R03270, R02569, R00200, R00658, R01518, R01061, R01015, R01070, R04780, R02740, R03321, R01600, R02739, R01602, R01786, R07618, R01512, R00235, R05198, R00412, R07618, R00621, R03316, R02570, R00405, R00268, R01899, R01082, R01900, R01325, R00351, R00342, R00014, R03270, R07618, R02569, R00362, R02739, R05605, R01049, R01641, R01056, R01529, R01830, R01070, R04780, R02740,…	3784	0.332981
bcv	Beutenbergia cavernae	aerobe	R00754, R00014, R03270, R02569, R00703, R00200, R00658, R01518, R01061, R01015, R01070, R02738, R02740, R00959, R03321, R01600, R02739, R01786, R07618, R01512, R02189, R02187, R05132, R04394, R05133, R05134, R00431, R00726, R00235, R00412, R07618, R00621, R03316, R02570, R00405, R00268, R01899, R01082, R01900, R01325, R00351, R00342, R00014, R03270, R07618, R02569, R00362, R00431, R00726, R02739,…	4197	0.271146
bbl	Blattabacterium sp. (Blattella germanica)	aerobe	R00014, R03270, R02569, R00658, R01518, R01061, R01015, R01070, R04780, R07618, R01512, R00341, R00412, R07618, R00621, R03316, R02570, R00405, R00268, R01899, R01082, R01900, R01325, R00351, R00342, R00014, R03270, R07618, R02569, R00341, R01049, R01641, R01056, R01529, R01830, R01070, R04780, R01827, R01818, R01015, R02568, R01070, R04780, R07765, R07764, R04544, R04568, R04965, R04535, R04537,…	590	0.122034
bbr	Bordetella bronchiseptica	aerobe	R00710, R00229, R00754, R00014, R03270, R02569, R00703, R00200, R00658, R01518, R01061, R01015, R01070, R04780, R02740, R03321, R02739, R07618, R01512, R00431, R00726, R00235, R00412, R07618, R00621, R03316, R02570, R00405, R00268, R01899, R01082, R01900, R01325, R00351, R00342, R00344, R00014, R03270, R07618, R02569, R00362, R00431, R00726, R02739, R01049, R01641, R01056, R01529, R01830, R01070,…	4994	0.356428
bbu	Borrelia burgdorferi B31	aerobe	R00703, R00200, R00658, R01518, R01061, R01015, R01070, R02738, R02740, R03321, R02739, R01512, R05132, R04394, R02739, R01049, R01056, R01070, R02740, R01528, R02035, R02736, R03232, R01819, R01818, R02073, R01015, R02568, R01070, R01049, R00437, R00089, R00435, R00375, R00124, R01137, R00190, R00722, R01130, R01230, R01231, R00439, R00330, R01857, R00441, R00376, R03530, R00434, R00430, R01858,…	1346	0.520059
bfa	Brachybacterium faecium	aerobe	R00710, R00754, R00014, R03270, R02569, R00200, R00658, R01518, R01061, R01015, R01070, R04779, R04780, R02740, R00959, R03321, R01600, R02739, R02739, R01786, R07618, R01512, R02189, R02187, R05133, R05134, R00235, R00412, R07618, R00621, R03316, R02570, R00405, R00268, R01899, R01082, R01900, R01325, R00351, R00014, R03270, R07618, R02569, R00362, R02739, R05605, R02750, R01066, R01049, R01051,…	3068	0.372229
bja	Bradyrhizobium japonicum	aerobe	R00710, R00754, R00014, R03270, R02569, R00200, R00658, R01518, R01061, R01015, R01070, R04779, R04780, R02740, R00959, R03321, R01600, R02739, R01602, R01786, R07618, R01512, R00341, R00235, R05198, R00412, R01197, R07618, R00621, R03316, R02570, R00405, R00268, R01899, R01082, R01900, R01325, R00351, R00342, R00014, R03270, R07618, R02569, R00362, R00341, R06836, R02739, R05605, R02750, R01049,…	8317	0.479139
bme	Brucella melitensis 16M	aerobe	R00710, R00754, R00014, R03270, R02569, R00200, R00658, R01518, R01061, R01015, R01070, R04780, R02740, R00959, R03321, R01600, R02739, R01602, R01786, R07618, R01512, R00341, R00235, R00412, R07618, R00621, R03316, R02570, R00405, R00268, R01899, R01082, R01900, R01325, R00351, R00342, R00344, R00014, R03270, R07618, R02569, R00362, R00341, R06836, R02739, R05605, R02750, R01049, R01051, R01641,…	3198	0.233583
bma	Burkholderia mallei ATCC 23344	aerobe	R00710, R00229, R00754, R00014, R03270, R02569, R00200, R00658, R01518, R01061, R01015, R01070, R04779, R04780, R02740, R00959, R03321, R01600, R02739, R01786, R07618, R01512, R00431, R00726, R00235, R00412, R07618, R00621, R03316, R02570, R00405, R00268, R01899, R01082, R01900, R01325, R00351, R00342, R00014, R03270, R07618, R02569, R00362, R00431, R00726, R06836, R02739, R05605, R01066, R01049,…	5023	0.321123
cje	Campylobacter jejuni NCTC11168	aerobe	R00703, R00200, R00658, R01518, R01061, R01015, R01070, R04780, R02740, R03321, R02739, R01512, R00341, R00235, R00412, R01197, R00405, R00268, R01899, R01082, R01900, R01325, R00351, R00342, R00344, R00341, R02739, R01049, R01641, R01056, R01529, R01830, R01070, R04780, R02740, R01741, R01827, R01529, R00289, R00286, R01540, R01818, R05692, R01015, R02568, R01070, R04780, R00291, R00289, R07765,…	1623	0.203327
pub	Candidatus Pelagibacter ubique	aerobe	R00710, R00754, R00014, R03270, R02569, R00658, R01518, R01061, R01015, R01070, R04780, R02740, R03321, R02739, R07618, R01512, R00235, R00412, R07618, R00621, R03316, R02570, R00405, R00268, R01899, R01082, R01900, R01325, R00342, R00014, R03270, R07618, R02569, R02739, R01049, R01641, R01056, R01529, R01830, R01070, R04780, R02740, R06620, R01827, R01529, R00289, R00286, R00264, R00867, R01819,…	1354	0.204579
cai	Catenulispora acidiphila	aerobe	R00710, R00754, R00014, R03270, R02569, R00200, R00658, R01518, R01061, R01015, R01070, R04779, R04780, R02738, R02740, R03321, R01600, R02739, R01602, R01786, R07618, R01512, R05132, R04394, R05133, R05134, R00431, R00726, R00235, R00412, R01197, R07618, R00621, R03316, R02570, R00405, R00268, R01899, R01082, R01900, R01325, R00351, R00342, R00014, R03270, R07618, R02569, R00362, R00431, R00726,…	8913	0.34287
ccs	Caulobacter crescentus NA1000	aerobe	R00710, R00754, R00014, R03270, R02569, R00200, R00658, R01518, R01061, R01015, R01070, R04780, R02740, R00959, R03321, R01600, R02739, R01602, R01786, R07618, R01512, R00235, R00412, R07618, R00621, R03316, R02570, R00405, R00268, R01899, R01082, R01900, R01325, R00351, R00342, R00014, R03270, R07618, R02569, R00362, R02739, R05605, R02750, R01049, R01051, R01641, R01056, R01529, R01830, R01070,…	3877	0.294558
cja	Cellvibrio japonicus	aerobe	R00754, R00014, R03270, R02569, R00200, R00658, R01518, R01061, R01015, R01070, R04780, R02740, R00959, R03321, R01600, R02739, R02739, R01602, R01786, R07618, R01512, R05133, R05134, R00235, R00412, R07618, R00621, R03316, R02570, R00405, R00268, R01899, R01082, R01900, R01325, R00351, R00342, R00014, R03270, R07618, R02569, R02739, R05605, R01049, R01641, R01056, R01529, R01830, R01070, R04780,…	3750	0.3912
cpi	Chitinophaga pinensis	aerobe	R00710, R00014, R03270, R02569, R00200, R00658, R01518, R01061, R01015, R01070, R04779, R04780, R02740, R03321, R01600, R02739, R01602, R01786, R07618, R01512, R02189, R02187, R00341, R00235, R00412, R01197, R07618, R00621, R03316, R02570, R00405, R00268, R01899, R01082, R01900, R01325, R00351, R00342, R00014, R03270, R07618, R02569, R00341, R02739, R05605, R01066, R01049, R01641, R01056, R01529,…	7192	0.399889
cmi	Clavibacter michiganensis subsp. michiganensis	aerobe	R00754, R00014, R03270, R02569, R00200, R00658, R01518, R01061, R01015, R01070, R04779, R04780, R02740, R00959, R03321, R01600, R02739, R01786, R07618, R01512, R02189, R02187, R05133, R05134, R00431, R00726, R00235, R00412, R07618, R00621, R03316, R02570, R00405, R00268, R01899, R01082, R01900, R01325, R00351, R00344, R00014, R03270, R07618, R02569, R00431, R00726, R06836, R02739, R02750, R01066,…	3078	0.74204
ctt	Comamonas testosteroni	aerobe	R00710, R00754, R00014, R03270, R02569, R00200, R00658, R01518, R01061, R01015, R01070, R04779, R04780, R02740, R03321, R02739, R02739, R07618, R01512, R00431, R00726, R00235, R05198, R00412, R07618, R00621, R03316, R02570, R00405, R00268, R01899, R01082, R01900, R01325, R00351, R00342, R00014, R03270, R07618, R02569, R00362, R00431, R00726, R02739, R05605, R01049, R01641, R01056, R01529, R01830,…	4799	0.265472
chu	Cytophaga hutchinsonii	aerobe	R00710, R00754, R00014, R03270, R02569, R00200, R00658, R01518, R01061, R01015, R01070, R04779, R04780, R02740, R03321, R01600, R02739, R01786, R07618, R01512, R01058, R00235, R00412, R07618, R00621, R03316, R02570, R00405, R00268, R01899, R01082, R01900, R01325, R00351, R00342, R00014, R03270, R07618, R02569, R02739, R01049, R01641, R01056, R01529, R01830, R01070, R04779, R04780, R02740, R01528,…	3785	0.478996
dra	Deinococcus radiodurans	aerobe	R00710, R00014, R03270, R02569, R00703, R00200, R00658, R01518, R01061, R01015, R01070, R04779, R04780, R02740, R00959, R03321, R01600, R02739, R01786, R07618, R01512, R02189, R02187, R00341, R00235, R00412, R07618, R00621, R03316, R02570, R00405, R00268, R01899, R01082, R01900, R01325, R00351, R00342, R00014, R03270, R07618, R02569, R00362, R00341, R02739, R02750, R02749, R01066, R01049, R01057,…	3167	0.519103
dac	Delftia acidovorans	aerobe	R00710, R00754, R00014, R03270, R02569, R00200, R00658, R01518, R01061, R01015, R01070, R04779, R04780, R02740, R03321, R02739, R02739, R07618, R01512, R00431, R00726, R00235, R05198, R00412, R07618, R00621, R03316, R02570, R00405, R00268, R01899, R01082, R01900, R01325, R00351, R00342, R00014, R03270, R07618, R02569, R00362, R00431, R00726, R02739, R05605, R01049, R01641, R01056, R01529, R01830,…	6040	0.330132
dsh	Dinoroseobacter shibae	aerobe	R00710, R00754, R00014, R03270, R02569, R00200, R00658, R01518, R01061, R01015, R01070, R04779, R04780, R02740, R00959, R03321, R01600, R02739, R01602, R01786, R07618, R01512, R00341, R00235, R05198, R00412, R07618, R00621, R03316, R02570, R00405, R00268, R01899, R01082, R01900, R01325, R00351, R00342, R00344, R00014, R03270, R07618, R02569, R00362, R00341, R02739, R05605, R02750, R02749, R01066,…	4192	0.427719
dfe	Dyadobacter fermentans	aerobe	R00710, R00014, R03270, R02569, R00200, R00658, R01518, R01061, R01015, R01070, R04779, R04780, R02740, R03321, R01600, R02739, R01602, R01786, R07618, R01512, R00235, R00412, R07618, R00621, R03316, R02570, R00405, R00268, R01899, R01082, R01900, R01325, R00351, R00342, R00014, R03270, R07618, R02569, R02739, R05605, R02750, R01066, R01049, R01051, R01641, R01056, R01529, R01830, R01070, R04779,…	5719	0.393076
eli	Erythrobacter litoralis	aerobe	R00754, R00014, R03270, R02569, R00200, R00658, R01518, R01061, R01015, R01070, R04780, R02740, R03321, R01600, R02739, R01786, R07618, R01512, R00341, R00235, R05198, R00412, R01197, R07618, R00621, R03316, R02570, R00405, R00268, R01899, R01082, R01900, R01325, R00351, R00342, R00014, R03270, R07618, R02569, R00362, R00341, R02739, R05605, R01049, R01641, R01056, R01529, R01830, R01070, R04780,…	3011	0.450349
ftu	Francisella tularensis subsp. tularensis SCHU S4	aerobe	R00710, R00014, R03270, R02569, R00200, R00658, R01518, R01061, R01015, R01070, R04780, R02740, R00959, R03321, R01600, R02739, R01786, R07618, R01512, R00341, R00412, R07618, R00621, R03316, R02570, R00405, R00268, R01899, R01082, R01900, R01325, R00351, R00342, R00014, R03270, R07618, R02569, R00341, R02739, R02749, R01066, R01049, R01057, R01641, R01056, R01529, R01830, R01070, R04780, R02740,…	1604	0.32419
fal	Frankia alni	aerobe	R00710, R00754, R00014, R03270, R02569, R00200, R00658, R01518, R01061, R01015, R01070, R04779, R04780, R02740, R00959, R03321, R01600, R02739, R01602, R01786, R07618, R01512, R02189, R02187, R00431, R00726, R00235, R00412, R01197, R07618, R00621, R03316, R02570, R00405, R00268, R01899, R01082, R01900, R01325, R00351, R00342, R00344, R00014, R03270, R07618, R02569, R00362, R00431, R00726, R02739,…	6707	0.48591
gdi	Gluconacetobacter diazotrophicus PAl 5 (Brazil)	aerobe	R00710, R00754, R00014, R03270, R02569, R00200, R00658, R01518, R01061, R01015, R01070, R04780, R02740, R00959, R03321, R01600, R02739, R01602, R01786, R07618, R01512, R00341, R00235, R05198, R00412, R07618, R00621, R03316, R02570, R00405, R00268, R00709, R01899, R01082, R01900, R01325, R00351, R00014, R03270, R07618, R02569, R00341, R02739, R02750, R01049, R01051, R01641, R01056, R01529, R01830,…	3851	0.350299
gox	Gluconobacter oxydans	aerobe	R00710, R00754, R00014, R03270, R02569, R00200, R00658, R01518, R01061, R01015, R01070, R04780, R02740, R00959, R03321, R01600, R02739, R01602, R01786, R00947, R07618, R01512, R00235, R05198, R07618, R00621, R03316, R02570, R00268, R01899, R01082, R01900, R01325, R00351, R00014, R03270, R07618, R02569, R02739, R05605, R02750, R01049, R01051, R01641, R01056, R01529, R01830, R01070, R04780, R02740,…	2664	0.356607
gbr	Gordonia bronchialis	aerobe	R00710, R00754, R00014, R03270, R00703, R00200, R00658, R01518, R01061, R01015, R01070, R04779, R04780, R02740, R00959, R03321, R01600, R02739, R01786, R07618, R01512, R02189, R02187, R05133, R05134, R00431, R00726, R00235, R00412, R07618, R02570, R00405, R00268, R01899, R01082, R01900, R01325, R00351, R00342, R00344, R00014, R03270, R07618, R00362, R00431, R00726, R02739, R02750, R01066, R01049,…	4696	0.353918
gfo	Gramella forsetii	aerobe	R00710, R00746, R00754, R00014, R03270, R02569, R00200, R00658, R01518, R01061, R01015, R01070, R04779, R04780, R02740, R03321, R02739, R01602, R07618, R01512, R02189, R02187, R00341, R01058, R00235, R00412, R07618, R00621, R03316, R02570, R00405, R00268, R01899, R01082, R01900, R01325, R00351, R00342, R00344, R00014, R03270, R07618, R02569, R00341, R02739, R05605, R01066, R01049, R01641, R01056,…	3584	0.467634
hch	Hahella chejuensis	aerobe	R00710, R00754, R00014, R03270, R02569, R00200, R00658, R01518, R01061, R01015, R01070, R04779, R04780, R02740, R00959, R03321, R01600, R02739, R02739, R01786, R07618, R01512, R00341, R00235, R00412, R07618, R00621, R03316, R02570, R00405, R00268, R01899, R01082, R01900, R01325, R00351, R00342, R00344, R00014, R03270, R07618, R02569, R00362, R00341, R02739, R05605, R02750, R02749, R01066, R01049,…	6773	0.469216
hoh	Haliangium ochraceum	aerobe	R00754, R00014, R03270, R02569, R00200, R00658, R01518, R01061, R01015, R01070, R04779, R04780, R02740, R00959, R03321, R01600, R02739, R01786, R07618, R01512, R02189, R02187, R00341, R07159, R00235, R00412, R01197, R07618, R00621, R03316, R02570, R00405, R00268, R00709, R01899, R01082, R01900, R01325, R00351, R00342, R00014, R03270, R07618, R02569, R00362, R00341, R02739, R05605, R02749, R01049,…	6719	0.422831
hpy	Helicobacter pylori 26695	aerobe	R00658, R01518, R01061, R01015, R01070, R04780, R02740, R00959, R03321, R01600, R02739, R01786, R01512, R01196, R00235, R00412, R01197, R00268, R01899, R01082, R01900, R01325, R00351, R01196, R02739, R05605, R02749, R01049, R01057, R01641, R01056, R01529, R01830, R01070, R04780, R02740, R02035, R02736, R02036, R01827, R01057, R01529, R00289, R05605, R01818, R05692, R00888, R00883, R01015, R02568,…	1573	0.430388
hne	Hyphomonas neptunium	aerobe	R00710, R00754, R00014, R03270, R02569, R00200, R00658, R01518, R01061, R01015, R01070, R04780, R02740, R03321, R01600, R02739, R01786, R07618, R01512, R00341, R00235, R05198, R00412, R07618, R00621, R03316, R02570, R00405, R00268, R01899, R01082, R01900, R01325, R00351, R00342, R00014, R03270, R07618, R02569, R00362, R00341, R02739, R05605, R02750, R01049, R01051, R01641, R01056, R01529, R01830,…	3505	0.401997
jan	Jannaschia sp. CCS1	aerobe	R00710, R00754, R00014, R03270, R02569, R00200, R00658, R01518, R01061, R01015, R01070, R04780, R02740, R00959, R03321, R01600, R02739, R01786, R07618, R01512, R00341, R00235, R00412, R07618, R00621, R03316, R02570, R00405, R00268, R01899, R01082, R01900, R01325, R00351, R00342, R00344, R00014, R03270, R07618, R02569, R00341, R06836, R02739, R05605, R02750, R02749, R01066, R01049, R01057, R01051,…	4283	0.382676
kra	Kineococcus radiotolerans	aerobe	R00710, R00754, R00014, R03270, R02569, R00200, R00658, R01518, R01061, R01015, R01070, R04779, R04780, R02740, R00959, R03321, R01600, R02739, R01602, R01786, R07618, R01512, R02189, R02187, R05133, R05134, R00431, R00726, R00235, R00412, R07618, R00621, R03316, R02570, R00405, R00268, R01899, R01082, R01900, R01325, R00351, R00014, R03270, R07618, R02569, R00362, R00431, R00726, R02739, R05605,…	4681	0.332621
krh	Kocuria rhizophila	aerobe	R00710, R00746, R00754, R00014, R03270, R02569, R00703, R00200, R00658, R01518, R01061, R01015, R01070, R04779, R04780, R02740, R00959, R03321, R02739, R02739, R07618, R01512, R02189, R02187, R00431, R00726, R00235, R00412, R07618, R00621, R03316, R02570, R00405, R00268, R01899, R01082, R01900, R01325, R00351, R00342, R00344, R00014, R03270, R07618, R02569, R00362, R00431, R00726, R02739, R01066,…	2357	0.563428
kse	Kytococcus sedentarius	aerobe	R00710, R00754, R00014, R03270, R02569, R00200, R00658, R01518, R01061, R01015, R01070, R04779, R04780, R02738, R02740, R03321, R01600, R02739, R02739, R01786, R07618, R01512, R02189, R02187, R05132, R04394, R00235, R00412, R07618, R00621, R03316, R02570, R00405, R00268, R01899, R01082, R01900, R01325, R00351, R00342, R00014, R03270, R07618, R02569, R02739, R01066, R01049, R01641, R01056, R01529,…	2554	0.338293
lpf	Legionella pneumophila Lens	aerobe	R00710, R00754, R00014, R03270, R02569, R00200, R00658, R01518, R01061, R01015, R01070, R04779, R02740, R03321, R01600, R02739, R01786, R07618, R01512, R00235, R00412, R01197, R07618, R00621, R03316, R02570, R00405, R00268, R01899, R01082, R01900, R01325, R00351, R00342, R00344, R00014, R03270, R07618, R02569, R02739, R05605, R02749, R01066, R01049, R01057, R01641, R01056, R01529, R01830, R01070,…	2934	0.752897
lxx	Leifsonia xyli xyli CTCB07	aerobe	R00710, R00754, R00014, R03270, R02569, R00200, R00658, R01518, R01061, R01015, R01070, R04779, R04780, R02740, R00959, R03321, R01600, R02739, R01786, R07618, R01512, R02189, R02187, R00431, R00726, R00412, R07618, R00621, R03316, R02570, R00405, R00268, R01899, R01082, R01900, R01325, R00351, R00344, R00014, R03270, R07618, R02569, R00431, R00726, R02739, R02750, R01049, R01051, R01641, R01056,…	2030	0.383744
lil	Leptospira interrogans serovar lai	aerobe	R00710, R00746, R00754, R00014, R03270, R02569, R00703, R00200, R00658, R01518, R01061, R01015, R01070, R04780, R02740, R03321, R01600, R02739, R01786, R07618, R01512, R00341, R00235, R00412, R07618, R00621, R03316, R02570, R00405, R00268, R00709, R01899, R01082, R01900, R01325, R00351, R00342, R00014, R03270, R07618, R02569, R00362, R00341, R02739, R02750, R01049, R01051, R01641, R01056, R01529,…	3702	0.455429
lsp	Lysinibacillus sphaericus	aerobe	R00710, R00754, R00014, R03270, R02569, R00200, R00658, R01518, R01061, R01015, R01070, R04780, R01600, R01786, R07618, R01512, R00341, R00235, R00412, R01197, R07618, R00621, R03316, R02570, R00405, R00268, R01899, R01082, R01900, R01325, R00351, R00342, R00344, R00014, R03270, R07618, R02569, R00341, R02750, R02749, R01066, R01049, R01057, R01051, R01641, R01056, R01529, R01830, R01070, R04780,…	4771	0.476839
mlo	Mesorhizobium loti	aerobe	R00710, R00754, R00014, R03270, R02569, R00200, R00658, R01518, R01061, R01015, R01070, R04779, R04780, R02740, R00959, R03321, R01600, R02739, R01602, R01786, R07618, R01512, R02189, R02187, R00341, R00235, R00412, R07618, R00621, R03316, R02570, R00405, R00268, R01899, R01082, R01900, R01325, R00351, R00342, R00344, R00014, R03270, R07618, R02569, R00362, R00341, R06836, R02739, R05605, R02750,…	7272	0.47566
mfa	Methylobacillus flagellatus	aerobe	R00710, R00014, R03270, R02569, R00200, R00658, R01518, R01061, R01015, R01070, R04780, R02740, R00959, R03321, R01600, R02739, R02739, R01786, R07618, R01512, R09127, R00235, R07618, R00405, R00268, R01899, R01082, R01900, R01325, R00351, R00344, R00014, R03270, R07618, R02569, R02739, R05605, R01049, R01641, R01056, R01529, R01830, R01070, R04780, R02740, R01528, R02035, R02736, R02036, R01827,…	2753	0.292045
mch	Methylobacterium chloromethanicum	aerobe	R00710, R00014, R03270, R02569, R00200, R00658, R01518, R01061, R01015, R01070, R04780, R02740, R00959, R03321, R01600, R02739, R01602, R01786, R07618, R01512, R09127, R00341, R00235, R05198, R00412, R07618, R00621, R03316, R02570, R00405, R00268, R01899, R01082, R01900, R01325, R00351, R00342, R00014, R03270, R07618, R02569, R00362, R00341, R02739, R05605, R02749, R01066, R01049, R01057, R01641,…	5516	0.366026
mei	Methylovorus sp. SIP3-4	aerobe	R00710, R00014, R03270, R02569, R00200, R00658, R01518, R01061, R01015, R01070, R04780, R02740, R00959, R03321, R01600, R02739, R02739, R01786, R07618, R01512, R09127, R00235, R07618, R00405, R00268, R01899, R01082, R01900, R01325, R00351, R00344, R00014, R03270, R07618, R02569, R02739, R05605, R01049, R01641, R01056, R01529, R01830, R01070, R04780, R02740, R01528, R02035, R02736, R02036, R01827,…	2909	0.307666
mar	Microcystis aeruginosa	aerobe	R00710, R00754, R00014, R03270, R02569, R00703, R00200, R00658, R01518, R01061, R01015, R01070, R04779, R04780, R02740, R00959, R03321, R01600, R02739, R01786, R07618, R01512, R00341, R01061, R01063, R00235, R00412, R07618, R00405, R00268, R01899, R01082, R01900, R01325, R00351, R00342, R00014, R03270, R07618, R02569, R00341, R02739, R01066, R01049, R01641, R01056, R01529, R01830, R01070, R04779,…	6312	0.597275
mtu	Mycobacterium tuberculosis H37Rv	aerobe	R00710, R00754, R00014, R03270, R02569, R00200, R00658, R01518, R01061, R01015, R01070, R04779, R04780, R02740, R00959, R03321, R01600, R02739, R01786, R07618, R01512, R02189, R02187, R00431, R00726, R00235, R00412, R01197, R07618, R02570, R00405, R00268, R01899, R01082, R01900, R01325, R00351, R00342, R00344, R00014, R03270, R07618, R02569, R00362, R00431, R00726, R02739, R02750, R01066, R01049,…	4018	0.256098
mxa	Myxococcus xanthus	aerobe	R00710, R00754, R00014, R03270, R02569, R00200, R00658, R01518, R01061, R01015, R01070, R04779, R04780, R02740, R00959, R03321, R01600, R02739, R01786, R07618, R01512, R00431, R00726, R00235, R00412, R07618, R00621, R03316, R02570, R00405, R00268, R00709, R01899, R01082, R01900, R01325, R00351, R00342, R00344, R00014, R03270, R07618, R02569, R00431, R00726, R02739, R01066, R01049, R01641, R01056,…	7316	0.422635
nma	Neisseria meningitidis Z2491 (serogroup A)	aerobe	R00754, R00014, R03270, R02569, R00200, R00658, R01518, R01061, R01015, R01070, R04780, R02740, R00959, R03321, R01600, R02739, R01602, R01786, R07618, R01512, R00412, R07618, R00621, R03316, R02570, R00405, R00268, R01899, R01082, R01900, R01325, R00351, R00014, R03270, R07618, R02569, R02739, R05605, R01049, R01641, R01056, R01529, R01830, R01070, R04780, R02740, R01528, R02035, R02736, R02036,…	1909	0.370875
nri	Neorickettsia risticii	aerobe	R00014, R03270, R02569, R00658, R01518, R01061, R01015, R01070, R04780, R07618, R01512, R00412, R07618, R00621, R03316, R02570, R00405, R00268, R01899, R01082, R01900, R01325, R00351, R00342, R00014, R03270, R07618, R02569, R01049, R01641, R01056, R01529, R01830, R01070, R04780, R01827, R01015, R02568, R01070, R04780, R04969, R04966, R04724, R04961, R04958, R04955, R07765, R04429, R07764, R04544,…	892	0.336323
noc	Nitrosococcus oceani	aerobe	R00710, R00754, R00014, R03270, R02569, R00200, R00658, R01518, R01061, R01015, R01070, R04779, R04780, R02740, R00959, R03321, R01600, R02739, R01786, R07618, R01512, R00235, R00412, R07618, R00621, R03316, R02570, R00405, R00268, R01899, R01082, R01900, R01325, R00351, R00342, R00014, R03270, R07618, R02569, R02739, R01049, R01641, R01056, R01529, R01830, R01070, R04779, R04780, R02740, R01528,…	3017	0.368578
neu	Nitrosomonas europaea	aerobe	R00754, R00014, R03270, R02569, R00200, R00658, R01518, R01061, R01015, R01070, R04779, R04780, R02740, R00959, R03321, R01600, R02739, R02739, R01786, R07618, R01512, R00235, R00412, R07618, R00621, R03316, R02570, R00405, R00268, R01899, R01082, R01900, R01325, R00351, R00342, R00014, R03270, R07618, R02569, R00362, R02739, R01049, R01641, R01056, R01529, R01830, R01070, R04779, R04780, R02740,…	2461	0.308818
nmu	Nitrosospira multiformis	aerobe	R00754, R00014, R03270, R02569, R00200, R00658, R01518, R01061, R01015, R01070, R04779, R02740, R00959, R03321, R01600, R02739, R02739, R01786, R07618, R01512, R00235, R00412, R07618, R00621, R03316, R02570, R00405, R00268, R01899, R01082, R01900, R01325, R00351, R00342, R00014, R03270, R07618, R02569, R00362, R02739, R01049, R01641, R01056, R01529, R01830, R01070, R04779, R02740, R01528, R02035,…	2805	0.367558
nfa	Nocardia farcinica	aerobe	R00710, R00754, R00014, R03270, R02569, R00200, R00658, R01518, R01061, R01015, R01070, R04779, R04780, R02740, R00959, R03321, R01600, R02739, R01786, R07618, R01512, R02189, R02187, R00431, R00726, R00235, R00412, R01197, R07618, R02570, R00405, R00268, R01899, R01082, R01900, R01325, R00351, R00342, R00344, R00014, R03270, R07618, R02569, R00362, R00431, R00726, R02739, R02750, R01066, R01049,…	5934	0.487361
nca	Nocardioides sp. JS614	aerobe	R00710, R00754, R00014, R03270, R02569, R00200, R00658, R01518, R01061, R01015, R01070, R04780, R02740, R00959, R03321, R01600, R02739, R01602, R01786, R07618, R01512, R02189, R02187, R00431, R00726, R01196, R00235, R00412, R01197, R07618, R00621, R03316, R02570, R00405, R00268, R01899, R01082, R01900, R01325, R00351, R00342, R00344, R00014, R03270, R07618, R02569, R01196, R00362, R00431, R00726,…	4909	0.350581
oih	Oceanobacillus iheyensis	aerobe	R00710, R00754, R00014, R03270, R02569, R00703, R00200, R00658, R01518, R01061, R01015, R01070, R04779, R04780, R02738, R02740, R03321, R01600, R02739, R01602, R01786, R07618, R01512, R05132, R04394, R05133, R05134, R00341, R00235, R00412, R07618, R00621, R03316, R02570, R00405, R00709, R01082, R01900, R01325, R00351, R00342, R00344, R00014, R03270, R07618, R02569, R00341, R02739, R05605, R02750,…	3500	0.437143
oan	Ochrobactrum anthropi	aerobe	R00710, R00754, R00014, R03270, R02569, R00200, R00658, R01518, R01061, R01015, R01070, R04780, R02740, R00959, R03321, R01600, R02739, R01602, R01786, R07618, R01512, R00341, R00235, R00412, R07618, R00621, R03316, R02570, R00405, R00268, R01899, R01082, R01900, R01325, R00351, R00342, R00344, R00014, R03270, R07618, R02569, R00362, R00341, R06836, R02739, R05605, R02750, R01066, R01049, R01051,…	4799	0.28756
ots	Orientia tsutsugamushi Boryong	aerobe	R01061, R01015, R07618, R01512, R00412, R07618, R00621, R03316, R02570, R00405, R00268, R01899, R01082, R00342, R07618, R07765, R07764, R04544, R04568, R04965, R04535, R04537, R04954, R04428, R07762, R07763, R04968, R04726, R04963, R04960, R04957, R04952, R04969, R04543, R04966, R04566, R04724, R04964, R04961, R04534, R04958, R04536, R04955, R04953, R04429, R04533, R01626, R04355, R08769, R04988,…	1182	0.373942
pla	Parvibaculum lavamentivorans	aerobe	R00710, R00754, R00014, R03270, R02569, R00200, R00658, R01518, R01061, R01015, R01070, R04779, R04780, R02740, R03321, R01600, R02739, R01786, R07618, R01512, R00341, R00235, R05198, R00412, R07618, R00621, R03316, R02570, R00405, R00268, R01899, R01082, R01900, R01325, R00351, R00342, R00014, R03270, R07618, R02569, R00362, R00341, R02739, R01049, R01641, R01056, R01529, R01830, R01070, R04779,…	3636	0.29813
phe	Pedobacter heparinus	aerobe	R00710, R00014, R03270, R02569, R00200, R00658, R01518, R01061, R01015, R01070, R04779, R04780, R02740, R03321, R01600, R02739, R01602, R01786, R07618, R01512, R02189, R02187, R00341, R00235, R00412, R07618, R00621, R03316, R02570, R00405, R00268, R01899, R01082, R01900, R01325, R00351, R00342, R00014, R03270, R07618, R02569, R00341, R02739, R05605, R02750, R01049, R01051, R01641, R01056, R01529,…	4252	0.343133
pzu	Phenylobacterium zucineum	aerobe	R00710, R00754, R00014, R03270, R02569, R00200, R00658, R01518, R01061, R01015, R01070, R04779, R04780, R02740, R00959, R03321, R01600, R02739, R01786, R07618, R01512, R00431, R00726, R01061, R01063, R00235, R05198, R00412, R01197, R07618, R00621, R03316, R02570, R00405, R00268, R01899, R01082, R01900, R01325, R00351, R00342, R00014, R03270, R07618, R02569, R00362, R00431, R00726, R02739, R05605,…	3854	0.295018
ayw	Phytoplasma AYWB	aerobe	R00014, R03270, R02569, R00200, R00658, R01518, R01061, R01015, R01070, R04779, R02740, R03321, R02739, R07618, R01512, R07618, R00014, R03270, R07618, R02569, R02739, R01070, R04779, R02740, R04779, R01015, R02568, R01070, R02019, R00437, R00435, R00375, R02017, R00127, R00332, R00439, R02090, R00441, R00429, R00376, R01547, R00430, R01858, R01138, R00200, R02018, R00158, R00438, R00443, R00158,…	693	0.502165
pol	Polaromonas sp. JS666	aerobe	R00710, R00754, R00014, R03270, R02569, R00200, R00658, R01518, R01061, R01015, R01070, R04779, R04780, R02740, R03321, R02739, R01602, R07618, R01512, R00431, R00726, R00235, R05198, R00412, R07618, R00621, R03316, R02570, R00405, R00268, R01899, R01082, R01900, R01325, R00351, R00342, R00014, R03270, R07618, R02569, R00362, R00431, R00726, R02739, R05605, R02750, R01049, R01051, R01641, R01056,…	5453	0.389694
pae	Pseudomonas aeruginosa PAO1	aerobe	R00710, R00754, R00014, R03270, R02569, R00200, R00658, R01518, R01061, R01015, R01070, R04780, R02740, R00959, R03321, R01600, R02739, R02739, R01786, R07618, R01512, R00341, R01058, R00235, R05198, R00412, R07618, R00621, R03316, R02570, R00405, R00268, R01899, R01082, R01900, R01325, R00351, R00344, R00014, R03270, R07618, R02569, R00362, R00341, R06836, R02739, R05605, R02750, R01049, R01051,…	5571	0.417699
rso	Ralstonia solanacearum	aerobe	R00710, R00746, R00754, R00014, R03270, R02569, R00200, R00658, R01518, R01061, R01015, R01070, R04780, R02740, R00959, R03321, R01600, R02739, R01786, R07618, R01512, R00431, R00726, R00235, R00412, R07618, R00621, R03316, R02570, R00405, R00268, R01899, R01082, R01900, R01325, R00351, R00342, R00014, R03270, R07618, R02569, R00362, R00431, R00726, R02739, R05605, R02750, R01049, R01051, R01641,…	5113	0.384901
ret	Rhizobium etli CFN 42	aerobe	R00710, R00754, R00014, R03270, R02569, R00200, R00658, R01518, R01061, R01015, R01070, R02740, R00959, R03321, R01600, R02739, R01602, R01786, R07618, R01512, R00341, R01058, R00235, R00412, R07618, R00621, R03316, R02570, R00405, R01082, R01900, R01325, R00351, R00342, R00344, R00014, R03270, R07618, R02569, R00362, R00341, R06836, R02739, R05605, R02750, R02749, R01066, R01049, R01057, R01051,…	5963	0.300017
rer	Rhodococcus erythropolis	aerobe	R00710, R00754, R00014, R03270, R02569, R00703, R00200, R00658, R01518, R01061, R01015, R01070, R04779, R04780, R02738, R02740, R00959, R03321, R01600, R02739, R01786, R07618, R01512, R02189, R02187, R05132, R04394, R00431, R00726, R00235, R00412, R07618, R02570, R00405, R00268, R01899, R01082, R01900, R01325, R00351, R00342, R00344, R00014, R03270, R07618, R02569, R00362, R00431, R00726, R02739,…	6433	0.448313
rba	Rhodopirellula baltica	aerobe	R00710, R00754, R00014, R03270, R02569, R00703, R00200, R00658, R01518, R01061, R01015, R01070, R04779, R02740, R03321, R01600, R02739, R01602, R01786, R07618, R01512, R00235, R00412, R01197, R07618, R00621, R03316, R02570, R00405, R00268, R01899, R01082, R01900, R01325, R00351, R00342, R00344, R00014, R03270, R07618, R02569, R02739, R02750, R01066, R01049, R01051, R01641, R01056, R01529, R01830,…	7325	0.555495
rpr	Rickettsia prowazekii	aerobe	R00014, R03270, R02569, R07618, R00412, R07618, R00621, R03316, R02570, R00405, R00268, R01899, R01082, R01900, R01325, R00351, R00342, R00014, R03270, R07618, R02569, R07765, R07764, R04544, R04568, R04965, R04535, R04537, R04954, R04428, R07762, R07763, R01624, R04355, R04968, R04726, R04963, R04960, R04957, R04952, R04969, R04543, R04966, R04566, R04724, R04964, R04961, R04534, R04958, R04536,…	835	0.355689
rbi	Robiginitalea biformata	aerobe	R00710, R00014, R03270, R02569, R00200, R00658, R01518, R01061, R01015, R01070, R04779, R04780, R02740, R03321, R02739, R01602, R07618, R01512, R02189, R02187, R00341, R01058, R00235, R00412, R07618, R00621, R03316, R02570, R00405, R00268, R01899, R01082, R01900, R01325, R00351, R00342, R00014, R03270, R07618, R02569, R00341, R02739, R05605, R01049, R01641, R01056, R01529, R01830, R01070, R04779,…	3209	0.478654
rde	Roseobacter denitrificans	aerobe	R00710, R00754, R00014, R03270, R02569, R00200, R00658, R01518, R01061, R01015, R01070, R04780, R02740, R00959, R03321, R01600, R02739, R01602, R01786, R07618, R01512, R00341, R00235, R00412, R07618, R00621, R03316, R02570, R00405, R00268, R01899, R01082, R01900, R01325, R00351, R00342, R00344, R00014, R03270, R07618, R02569, R00341, R06836, R02739, R05605, R02750, R02749, R01066, R01049, R01057,…	4129	0.352628
sen	Saccharopolyspora erythraea	aerobe	R00710, R00746, R00754, R00014, R03270, R02569, R00200, R00658, R01518, R01061, R01015, R01070, R04779, R04780, R02740, R00959, R03321, R01600, R02739, R01602, R01786, R07618, R01512, R02189, R02187, R05133, R05134, R00431, R00726, R00235, R05198, R00412, R01197, R07618, R02570, R00405, R00268, R01899, R01082, R01900, R01325, R00351, R00342, R00344, R00014, R03270, R07618, R02569, R00362, R00431,…	7197	0.35362
sru	Salinibacter ruber	aerobe	R00710, R00746, R00754, R00014, R03270, R02569, R00703, R00200, R00658, R01518, R01061, R01015, R01070, R04779, R04780, R02740, R03321, R01600, R02739, R01786, R07618, R01512, R00341, R00235, R00412, R01197, R07618, R00621, R03316, R02570, R00405, R00268, R00709, R01899, R01082, R01900, R01325, R00351, R00342, R00344, R00014, R03270, R07618, R02569, R00341, R02739, R01066, R01049, R01641, R01056,…	2833	0.351571
stp	Salinispora tropica	aerobe	R00710, R00754, R00014, R03270, R02569, R00200, R00658, R01518, R01061, R01015, R01070, R04780, R02740, R00959, R03321, R01600, R02739, R01786, R07618, R01512, R00431, R00726, R01058, R00235, R00412, R01197, R07618, R00621, R03316, R02570, R00405, R00268, R01899, R01082, R01900, R01325, R00351, R00342, R00014, R03270, R07618, R02569, R00362, R00431, R00726, R02739, R02750, R01066, R01049, R01051,…	4536	0.376764
sil	Silicibacter pomeroyi	aerobe	R00710, R00754, R00014, R03270, R02569, R00200, R00658, R01518, R01061, R01015, R01070, R04780, R02740, R00959, R03321, R01600, R02739, R01602, R01786, R07618, R01512, R00341, R00235, R05198, R00412, R07618, R00621, R03316, R02570, R00405, R00268, R01899, R01082, R01900, R01325, R00351, R00342, R00344, R00014, R03270, R07618, R02569, R00341, R06836, R02739, R05605, R02750, R02749, R01066, R01049,…	4252	0.275635
sme	Sinorhizobium meliloti	aerobe	R00710, R00754, R00014, R03270, R02569, R00200, R00658, R01518, R01061, R01015, R01070, R04780, R02740, R00959, R03321, R01600, R02739, R01602, R01786, R07618, R01512, R05133, R05134, R00341, R00235, R00412, R07618, R00621, R03316, R02570, R00405, R00268, R01899, R01082, R01900, R01325, R00351, R00342, R00344, R00014, R03270, R07618, R02569, R00362, R00341, R06836, R02739, R05605, R02750, R02749,…	6218	0.374075
sgl	Sodalis glossinidius	aerobe	R00754, R00014, R03270, R02569, R00200, R00658, R01518, R01061, R01015, R01070, R04779, R04780, R02738, R02740, R00959, R03321, R02739, R02739, R07618, R01512, R05132, R04394, R00341, R00235, R00412, R07618, R00621, R03316, R02570, R00405, R00268, R01899, R01082, R01900, R01325, R00351, R00014, R03270, R07618, R02569, R00341, R02739, R02749, R01066, R01049, R01057, R01641, R01056, R01529, R01830,…	2516	0.335453
sus	Solibacter usitatus	aerobe	R00710, R00754, R00014, R03270, R00200, R00658, R01518, R01061, R01015, R01070, R04780, R02740, R00959, R03321, R01600, R02739, R02739, R01602, R01786, R07618, R01512, R05133, R05134, R00341, R00235, R05198, R00412, R01197, R07618, R00621, R03316, R02570, R00405, R00268, R00709, R01899, R01082, R01900, R01325, R00351, R00342, R00344, R00014, R03270, R07618, R00341, R02739, R05605, R02750, R02749,…	7826	0.417582
scl	Sorangium cellulosum	aerobe	R00710, R00754, R00014, R03270, R02569, R00703, R00200, R00658, R01518, R01061, R01015, R01070, R04779, R04780, R02740, R00959, R03321, R01600, R01600, R02739, R01602, R01786, R01786, R07618, R01512, R02189, R02187, R00431, R00726, R00235, R00412, R07618, R00621, R03316, R02570, R00405, R00268, R00709, R01899, R01082, R01900, R01325, R00351, R00342, R00014, R03270, R07618, R02569, R00431, R00726,…	9381	0.573606
swi	Sphingomonas wittichii	aerobe	R00710, R00754, R00014, R03270, R02569, R00200, R00658, R01518, R01061, R01015, R01070, R04779, R04780, R02740, R00959, R03321, R01600, R02739, R01786, R07618, R01512, R00431, R00726, R00341, R00235, R05198, R00412, R01197, R07618, R00621, R03316, R02570, R00405, R00268, R01899, R01082, R01900, R01325, R00351, R00342, R00014, R03270, R07618, R02569, R00362, R00341, R00431, R00726, R02739, R05605,…	5345	0.29392
sal	Sphingopyxis alaskensis	aerobe	R00710, R00754, R00014, R03270, R02569, R00200, R00658, R01518, R01061, R01015, R01070, R04780, R02740, R03321, R01600, R02739, R01602, R01786, R07618, R01512, R00341, R00235, R05198, R00412, R01197, R07618, R00621, R03316, R02570, R00405, R00268, R01899, R01082, R01900, R01325, R00351, R00342, R00014, R03270, R07618, R02569, R00362, R00341, R02739, R05605, R01049, R01641, R01056, R01529, R01830,…	3195	0.352739
sml	Stenotrophomonas maltophilia K279a	aerobe	R00710, R00754, R00014, R03270, R02569, R00200, R00658, R01518, R01061, R01015, R01070, R04779, R04780, R02740, R00959, R03321, R01600, R02739, R02739, R01786, R00947, R07618, R01512, R00235, R00412, R07618, R00621, R03316, R02570, R00405, R00268, R00709, R01899, R01082, R01900, R01325, R00351, R00342, R00014, R03270, R07618, R02569, R02739, R05605, R02750, R01049, R01051, R01641, R01056, R01529,…	4386	0.28135
sma	Streptomyces avermitilis	aerobe	R00710, R00754, R00014, R03270, R02569, R00703, R00200, R00658, R01518, R01061, R01015, R01070, R04779, R04780, R02738, R02740, R00959, R03321, R01600, R02739, R01602, R01786, R07618, R01512, R02189, R02187, R05132, R04394, R05133, R05134, R00431, R00726, R00235, R00412, R01197, R07618, R00621, R03316, R02570, R00405, R00268, R01899, R01082, R01900, R01325, R00351, R00342, R00014, R03270, R07618,…	7676	0.401511
sro	Streptosporangium roseum	aerobe	R00710, R00754, R00014, R03270, R02569, R00200, R00658, R01518, R01061, R01015, R01070, R04780, R02738, R02740, R00959, R03321, R01600, R02739, R01602, R01786, R07618, R01512, R02189, R02187, R05132, R04394, R05133, R05134, R00431, R00726, R00235, R00412, R01197, R07618, R00621, R03316, R02570, R00405, R00268, R01899, R01082, R01900, R01325, R00351, R00342, R00014, R03270, R07618, R02569, R00362,…	8975	0.483677
sdl	Sulfurospirillum deleyianum	aerobe	R00710, R00703, R00200, R00658, R01518, R01061, R01015, R01070, R04780, R02740, R03321, R02739, R01512, R00341, R07159, R00235, R00412, R01197, R00405, R00268, R01899, R01082, R01900, R01325, R00351, R00342, R00344, R00341, R02739, R01049, R01641, R01056, R01529, R01830, R01070, R04780, R02740, R01827, R08571, R01529, R00289, R00286, R00264, R01818, R05692, R00888, R00883, R01015, R02568, R01070,…	2265	0.27947
twh	Tropheryma whipplei Twist	aerobe	R00754, R00014, R03270, R02569, R00200, R00658, R01518, R01061, R01015, R02740, R03321, R01600, R02739, R01786, R07618, R01512, R07618, R02570, R00344, R00014, R03270, R07618, R02569, R02739, R01049, R01641, R01056, R01529, R01830, R02740, R01528, R02035, R02736, R01541, R01827, R01529, R05850, R01541, R01819, R01818, R00883, R01015, R03234, R07125, R03244, R07762, R07763, R01624, R04355, R04968,…	808	0.321782
wol	Wolbachia pipientis wMel	aerobe	R00014, R03270, R02569, R00658, R01518, R01061, R01015, R01070, R04780, R07618, R01512, R00412, R07618, R00621, R03316, R02570, R00405, R00268, R01899, R01082, R01900, R01325, R00351, R00342, R00014, R03270, R07618, R02569, R01049, R01641, R01529, R01830, R01070, R04780, R01827, R01529, R00286, R01818, R01015, R02568, R01070, R04780, R04969, R04966, R04724, R04961, R04958, R04955, R07765, R04429,…	1195	0.406695
xac	Xanthomonas axonopodis	aerobe	R00710, R00754, R00014, R03270, R02569, R00200, R00658, R01518, R01061, R01015, R01070, R04779, R04780, R02740, R00959, R03321, R01600, R02739, R02739, R01602, R01786, R07618, R01512, R05133, R05134, R00235, R00412, R07618, R00621, R03316, R02570, R00405, R00268, R00709, R01899, R01082, R01900, R01325, R00351, R00342, R00014, R03270, R07618, R02569, R02739, R05605, R02750, R01049, R01051, R01641,…	4427	0.391687
xce	Xylanimonas cellulosilytica	aerobe	R00710, R00754, R00014, R03270, R02569, R00703, R00200, R00658, R01518, R01061, R01015, R01070, R04779, R02738, R02740, R00959, R03321, R01600, R02739, R01786, R07618, R01512, R02189, R02187, R05132, R04394, R00431, R00726, R00235, R00412, R07618, R00621, R03316, R02570, R00405, R00268, R01899, R01082, R01900, R01325, R00351, R00342, R00014, R03270, R07618, R02569, R00362, R00431, R00726, R02739,…	3443	0.354052
xfa	Xylella fastidiosa 9a5c	aerobe	R00746, R00014, R03270, R02569, R00200, R00658, R01518, R01061, R01015, R01070, R04779, R02740, R00959, R03321, R01600, R02739, R02739, R01786, R07618, R01512, R00235, R00412, R07618, R00621, R03316, R02570, R00405, R00268, R00709, R01899, R01082, R01900, R01325, R00351, R00342, R00014, R03270, R07618, R02569, R02739, R05605, R02750, R01049, R01051, R01641, R01056, R01529, R01830, R01070, R04779,…	2832	0.563912

## Sheet: Table S3
KEGG ID	Species name	Cellular	Reactions	#Proteins	Fraction of functionally-unknown proteins
api	Acyrthosiphon pisum (pea aphid)	multicellular	R00710, R00754, R00014, R03270, R02569, R00200, R00658, R01518, R01061, R01015, R01070, R04779, R04780, R02740, R00959, R03321, R01600, R02739, R02739, R01602, R01786, R07618, R01512, R00431, R00726, R00235, R07618, R00621, R03316, R02570, R00405, R00432, R00727, R00268, R00709, R01899, R00352, R02164, R01082, R01900, R01325, R00351, R00342, R00344, R00014, R03270, R07618, R02569, R00431, R00726,…	15618	0.523306
aag	Aedes aegypti (yellow fever mosquito)	multicellular	R00710, R00754, R00014, R03270, R02569, R00703, R00200, R00658, R01518, R01015, R01070, R04779, R04780, R02740, R00959, R03321, R01600, R02739, R02739, R01602, R01786, R07618, R01512, R00431, R00726, R00235, R07618, R00621, R03316, R02570, R00405, R00432, R00727, R00268, R00709, R01899, R00352, R02164, R01082, R01900, R01325, R00351, R00342, R00344, R00014, R03270, R07618, R02569, R00431, R00726,…	15428	0.642792
aga	Anopheles gambiae (mosquito)	multicellular	R00710, R00754, R00014, R03270, R02569, R00703, R00200, R00658, R01518, R01061, R01015, R01070, R04779, R04780, R02740, R00959, R03321, R01600, R02739, R02739, R01602, R01786, R07618, R01512, R00431, R00726, R00235, R07618, R00621, R03316, R02570, R00405, R00432, R00727, R00268, R00709, R01899, R00352, R02164, R01082, R01900, R01325, R00351, R00342, R00344, R00014, R03270, R07618, R02569, R00431,…	12799	0.000234393
ame	Apis mellifera (honey bee)	multicellular	R00710, R00754, R00014, R03270, R02569, R00703, R00200, R00658, R01518, R01061, R01015, R01070, R04780, R02740, R00959, R03321, R01600, R02739, R02739, R01602, R01786, R07618, R01512, R00431, R00726, R00235, R07618, R00621, R03316, R02570, R00405, R00432, R00727, R00268, R00709, R01899, R00352, R02164, R01082, R01900, R01325, R00351, R00342, R00014, R03270, R07618, R02569, R00431, R00726, R02739,…	10075	0.410124
ath	Arabidopsis thaliana (thale cress)	multicellular	R00710, R00755, R00754, R00014, R00014, R03270, R02569, R00703, R00200, R00658, R01518, R01061, R01015, R01070, R04779, R04780, R02740, R00959, R03321, R01600, R02739, R02739, R01602, R01786, R07618, R01512, R00341, R01058, R00235, R07618, R00621, R03316, R02570, R00405, R00432, R00727, R00268, R00709, R01899, R00352, R02164, R01082, R01900, R01325, R00351, R00342, R00014, R03270, R07618, R02569,…	27396	0.42623
ago	Ashbya gossypii (Eremothecium gossypii)	unicellular	R00710, R00711, R00755, R00754, R00014, R00014, R03270, R02569, R00200, R00658, R01518, R01061, R01015, R01070, R04779, R04780, R02740, R00959, R03321, R01600, R02739, R02739, R01786, R07618, R01512, R00341, R00235, R07618, R00621, R03316, R02570, R00405, R00432, R00727, R00268, R00709, R01899, R02164, R01082, R01900, R01325, R00351, R00342, R00344, R00014, R03270, R07618, R02569, R00341, R02739,…	4776	0.0010469
afm	Aspergillus fumigatus	unicellular	R00710, R00711, R00755, R00746, R00754, R00014, R00014, R03270, R02569, R00703, R00200, R00658, R01518, R01061, R01015, R01070, R04779, R04780, R02740, R00959, R03321, R01600, R02739, R02739, R01602, R01786, R07618, R01512, R00341, R00235, R07618, R00621, R03316, R02570, R00405, R00432, R00727, R00268, R00709, R01899, R00352, R02164, R01082, R01900, R01325, R00351, R00342, R00344, R00014, R03270,…	9630	0.31973
bbo	Babesia bovis	unicellular	R00200, R00658, R01518, R01061, R01015, R01070, R04779, R02740, R03321, R01600, R02739, R01786, R07618, R01512, R00341, R00235, R07618, R00621, R03316, R02570, R00405, R00432, R00727, R00268, R01899, R02164, R01082, R01900, R01325, R00351, R07618, R00341, R02739, R01049, R01056, R01070, R04779, R02740, R01528, R02035, R02736, R01326, R00867, R01819, R01818, R00885, R04779, R01015, R02568, R01070,…	3706	0.551538
bta	Bos taurus (cow)	multicellular	R00710, R00711, R00746, R00754, R00014, R03270, R02569, R00703, R00200, R00658, R01518, R01061, R01015, R01070, R04779, R04780, R02740, R00959, R03321, R01600, R01600, R02739, R01602, R01786, R01786, R01788, R07618, R01512, R00431, R00726, R01516, R01662, R00235, R09085, R09086, R05198, R07618, R00621, R03316, R02570, R00405, R00432, R00727, R00268, R00709, R01899, R00352, R02164, R01082, R01900,…	24026	0.256347
bfo	Branchiostoma floridae (Florida lancelet)	multicellular	R00710, R00754, R00014, R03270, R02569, R00200, R00658, R01518, R01061, R01015, R01070, R04779, R02740, R00959, R03321, R01600, R02739, R02739, R01602, R01786, R07618, R01512, R00431, R00726, R00235, R07618, R00621, R03316, R00405, R00432, R00727, R00268, R00709, R01899, R00352, R02164, R01082, R01900, R01325, R00351, R00342, R00344, R00014, R03270, R07618, R02569, R00431, R00726, R02739, R02750,…	28634	0.995949
bmy	Brugia malayi (filaria)	multicellular	R00710, R00754, R00014, R03270, R02569, R00703, R00200, R00658, R01518, R01061, R01015, R01070, R04779, R04780, R02740, R00959, R03321, R01600, R02739, R01602, R01786, R07618, R01512, R00431, R00726, R00235, R09085, R09086, R07618, R00621, R03316, R02570, R00405, R00432, R00727, R00268, R00709, R01899, R00352, R02164, R01082, R01900, R01325, R00351, R00342, R00014, R03270, R07618, R02569, R00431,…	11371	0.477443
cel	Caenorhabditis elegans (nematode)	multicellular	R00710, R00711, R00754, R00014, R03270, R02569, R00703, R00200, R00658, R01518, R01061, R01015, R01070, R04779, R04780, R02740, R00959, R03321, R01600, R02739, R01602, R01786, R07618, R01512, R00431, R00726, R00235, R09085, R09086, R07618, R00621, R03316, R02570, R00405, R00432, R00727, R00268, R00709, R01899, R00352, R02164, R01082, R01900, R01325, R00351, R00342, R00344, R00014, R03270, R07618,…	20519	0
cal	Candida albicans	unicellular	R00710, R00711, R00755, R00746, R00754, R00014, R00014, R03270, R02569, R00200, R00658, R01518, R01061, R01015, R01070, R04779, R04780, R02740, R00959, R03321, R01600, R02739, R02739, R01602, R01786, R07618, R01512, R00341, R00235, R07618, R00621, R03316, R02570, R00405, R00432, R00727, R00268, R00709, R01899, R02164, R01082, R01900, R01325, R00351, R00342, R00344, R00014, R03270, R07618, R02569,…	14629	0.357099
cfa	Canis familiaris (dog)	multicellular	R00710, R00711, R00746, R00754, R00014, R03270, R02569, R00703, R00200, R00658, R01518, R01061, R01015, R01070, R04779, R04780, R02740, R00959, R03321, R01600, R02739, R01602, R01786, R01788, R07618, R01512, R00431, R00726, R01516, R01662, R00235, R09085, R09086, R07618, R00621, R03316, R02570, R00405, R00432, R00727, R00268, R00709, R01899, R00352, R02164, R01082, R01900, R01325, R00351, R00342,…	19198	0.217575
cre	Chlamydomonas reinhardtii	multicellular	R00710, R00755, R00754, R00014, R00014, R03270, R02569, R00200, R00658, R01518, R01061, R01015, R01070, R04779, R04780, R02740, R00959, R03321, R01600, R02739, R02739, R01602, R01786, R07618, R01512, R00341, R01058, R00235, R07618, R00621, R03316, R02570, R00405, R00432, R00727, R00268, R00709, R01899, R00352, R02164, R01082, R01900, R01325, R00351, R00342, R00344, R00014, R03270, R07618, R02569,…	14416	0.748266
cin	Ciona intestinalis (sea squirt)	multicellular	R00710, R00754, R00014, R03270, R02569, R00703, R00200, R00658, R01518, R01061, R01015, R01070, R04779, R04780, R02740, R00959, R03321, R01600, R02739, R02739, R01602, R01786, R07618, R01512, R00431, R00726, R00235, R09085, R09086, R07618, R00621, R03316, R02570, R00405, R00432, R00727, R00268, R00709, R01899, R00352, R02164, R01082, R01900, R01325, R00351, R00342, R00344, R00014, R03270, R07618,…	13726	0.618534
cne	Cryptococcus neoformans JEC21	unicellular	R00710, R00755, R00746, R00754, R00014, R00014, R03270, R02569, R00200, R00658, R01518, R01061, R01015, R01070, R04779, R04780, R02740, R00959, R03321, R01600, R02739, R02739, R01786, R07618, R01512, R00341, R00235, R07618, R00621, R03316, R02570, R00405, R00432, R00727, R00268, R00709, R01899, R00352, R02164, R01082, R01900, R01325, R00351, R00342, R00344, R00014, R03270, R07618, R02569, R00341,…	6273	0.618683
cho	Cryptosporidium hominis	unicellular	R00754, R00200, R00658, R01518, R01061, R01015, R01070, R02740, R00959, R03321, R01600, R02739, R01786, R01512, R00235, R02739, R01070, R02740, R01057, R01326, R00867, R01818, R00885, R01015, R02568, R01070, R01786, R00959, R00291, R04385, R04386, R04743, R04745, R04748, R01975, R04748, R04745, R04743, R04741, R00623, R04739, R04737, R01280, R08771, R04711, R08774, R04983, R08781, R02175, R07235,…	3885	0.655856
cme	Cyanidioschyzon merolae	unicellular	R00710, R00746, R00754, R00014, R03270, R02569, R00703, R00200, R00658, R01518, R01061, R01015, R01070, R04779, R04780, R02740, R00959, R03321, R01600, R02739, R01786, R07618, R01512, R00341, R01058, R00235, R07618, R00621, R03316, R02570, R00405, R00432, R00727, R00268, R00709, R01899, R00352, R02164, R01082, R01900, R01325, R00351, R00342, R00014, R03270, R07618, R02569, R00341, R02739, R05605,…	5013	0.512268
dha	Debaryomyces hansenii	unicellular	R00710, R00711, R00755, R00746, R00754, R00014, R00014, R03270, R02569, R00200, R00658, R01518, R01061, R01015, R01070, R04779, R04780, R02740, R00959, R03321, R01600, R02739, R02739, R01602, R01786, R07618, R01512, R00341, R01058, R00235, R07618, R00621, R03316, R02570, R00405, R00432, R00727, R00268, R00709, R01899, R02164, R01082, R01900, R01325, R00351, R00342, R00344, R00014, R03270, R07618,…	6286	0.000795418
ddi	Dictyostelium discoideum (cellular slime mold)	unicellular	R00710, R00754, R00014, R03270, R02569, R00200, R00658, R01518, R01061, R01015, R01070, R04779, R04780, R02740, R00959, R03321, R01600, R02739, R02739, R01786, R07618, R01512, R00431, R00726, R00341, R00235, R07618, R00621, R03316, R02570, R00405, R00432, R00727, R00268, R00709, R01899, R00352, R02164, R01082, R01900, R01325, R00351, R00342, R00014, R03270, R07618, R02569, R00341, R00431, R00726,…	13289	0.669125
dme	Drosophila melanogaster (fruit fly)	multicellular	R00710, R00711, R00746, R00754, R00014, R03270, R02569, R00703, R00200, R00658, R01518, R01061, R01015, R01070, R04779, R04780, R02740, R00959, R03321, R01600, R02739, R02739, R01602, R01786, R01788, R07618, R01512, R00431, R00726, R00235, R07618, R00621, R03316, R02570, R00405, R00432, R00727, R00268, R00709, R01899, R00352, R02164, R01082, R01900, R01325, R00351, R00342, R00344, R00014, R03270,…	13944	0.0169966
ecu	Encephalitozoon cuniculi	unicellular	R00014, R03270, R00200, R00658, R01518, R01061, R01015, R01070, R04779, R02740, R03321, R02739, R01512, R00235, R00014, R03270, R02739, R01641, R01056, R01529, R01830, R01070, R04779, R02740, R01528, R02035, R02736, R01529, R00289, R01818, R00885, R04779, R01015, R02568, R01070, R03236, R03237, R03238, R03239, R00289, R01177, R04747, R03778, R04742, R03858, R03991, R01280, R02019, R00435, R00375,…	1996	0.502505
ehi	Entamoeba histolytica	unicellular	R00710, R00746, R00754, R00200, R00658, R01518, R01061, R01015, R01070, R04779, R02740, R00959, R03321, R01600, R02739, R01602, R01786, R01512, R02739, R02750, R01066, R01049, R01051, R01641, R01056, R01529, R01830, R01070, R04779, R02740, R01057, R01529, R01639, R01758, R01759, R01431, R00289, R00264, R01787, R01326, R00867, R00867, R01819, R01818, R00883, R04779, R02073, R01015, R02568, R01070,…	8162	0.574124
ecb	Equus caballus (horse)	multicellular	R00710, R00711, R00746, R00754, R00014, R03270, R02569, R00703, R00200, R00658, R01518, R01061, R01015, R01070, R04779, R04780, R02740, R00959, R03321, R01600, R01600, R02739, R01602, R01786, R01786, R01788, R07618, R01512, R00431, R00726, R01516, R01662, R00235, R09085, R09086, R07618, R00621, R03316, R02570, R00405, R00432, R00727, R00268, R00709, R01899, R00352, R02164, R01082, R01900, R01325,…	18048	0.596465
fgr	Fusarium graminearum	unicellular	R00710, R00711, R00755, R00746, R00754, R00014, R00014, R03270, R02569, R00703, R00200, R00658, R01518, R01061, R01015, R01070, R04779, R04780, R02740, R00959, R03321, R01600, R02739, R02739, R01602, R01786, R07618, R01512, R00341, R00235, R07618, R00621, R03316, R02570, R00405, R00432, R00727, R00268, R00709, R01899, R00352, R02164, R01082, R01900, R01325, R00351, R00342, R00344, R00014, R03270,…	11594	0.975505
gga	Gallus gallus (chicken)	multicellular	R00710, R00711, R00746, R00754, R00014, R03270, R02569, R00703, R00200, R00658, R01518, R01061, R01015, R01070, R04779, R04780, R02740, R00959, R03321, R01600, R02739, R01602, R01786, R07618, R01512, R00431, R00726, R01516, R01662, R00235, R09085, R09086, R07618, R00621, R03316, R02570, R00405, R00432, R00727, R00268, R00709, R01899, R00352, R02164, R01082, R01900, R01325, R00342, R00344, R00014,…	16828	0.224447
gla	Giardia lamblia	unicellular	R00658, R01518, R01061, R01015, R02740, R03321, R02739, R01512, R00431, R00726, R00342, R00431, R00726, R02739, R01641, R01056, R01529, R01830, R02740, R02736, R01529, R00289, R01818, R00885, R02073, R01015, R00238, R01177, R01280, R01978, R00238, R00191, R00435, R00375, R00124, R01137, R00127, R00183, R02088, R01126, R00722, R01227, R02719, R00332, R00330, R02090, R01857, R01968, R00441, R00376,…	6502	0.698862
hsa	Homo sapiens (human)	multicellular	R00710, R00711, R00746, R00754, R00014, R03270, R02569, R00703, R00200, R00658, R01518, R01061, R01015, R01070, R04779, R04780, R02740, R00959, R03321, R01600, R01600, R02739, R01602, R01786, R01786, R01788, R07618, R01512, R00431, R00726, R01516, R01662, R00235, R09085, R09086, R07618, R00621, R03316, R02570, R00405, R00432, R00727, R00268, R00709, R01899, R00352, R02164, R01082, R01900, R01325,…	19975	0.122904
kla	Kluyveromyces lactis	unicellular	R00710, R00711, R00755, R00746, R00754, R00014, R00014, R03270, R02569, R00200, R00658, R01518, R01061, R01015, R01070, R04779, R04780, R02740, R00959, R03321, R01600, R02739, R02739, R01602, R01786, R07618, R01512, R00341, R00235, R07618, R00621, R03316, R02570, R00405, R00432, R00727, R00268, R00709, R01899, R02164, R01082, R01900, R01325, R00351, R00342, R00344, R00014, R03270, R07618, R02569,…	5084	0.967152
lbc	Laccaria bicolor	unicellular	R00710, R00711, R00755, R00754, R00014, R00014, R03270, R02569, R00200, R00658, R01518, R01061, R01015, R01070, R04779, R04780, R02740, R00959, R03321, R01600, R02739, R02739, R01786, R07618, R01512, R00341, R00235, R07618, R00621, R03316, R02570, R00405, R00432, R00727, R00268, R00709, R01899, R00352, R02164, R01082, R01900, R01325, R00351, R00342, R00344, R00014, R03270, R07618, R02569, R00341,…	18215	0.921054
lth	Lachancea thermotolerans	unicellular	R00710, R00711, R00755, R00746, R00754, R00014, R00014, R03270, R02569, R00703, R00200, R00658, R01518, R01061, R01015, R01070, R04779, R04780, R02740, R00959, R03321, R01600, R02739, R02739, R01602, R01786, R07618, R01512, R00341, R00235, R07618, R00621, R03316, R02570, R00405, R00432, R00727, R00268, R00709, R01899, R02164, R01082, R01900, R01325, R00351, R00342, R00344, R00014, R03270, R07618,…	5091	0.000982125
lma	Leishmania major	unicellular	R00710, R00746, R00014, R03270, R02569, R00200, R00658, R01518, R01061, R01015, R01070, R04779, R04780, R02740, R00959, R03321, R01600, R01600, R02739, R02739, R01602, R01786, R01786, R07618, R01512, R00341, R00235, R07618, R00621, R03316, R02570, R00405, R00432, R00727, R00268, R01899, R02164, R01082, R01900, R01325, R00351, R00342, R00014, R03270, R07618, R02569, R00341, R02739, R02750, R01066,…	8316	0.949495
mcc	Macaca mulatta (rhesus monkey)	multicellular	R00710, R00711, R00746, R00754, R00014, R03270, R02569, R00703, R00200, R00658, R01518, R01061, R01015, R01070, R04779, R04780, R02740, R00959, R03321, R01600, R01600, R02739, R01602, R01786, R01786, R01788, R07618, R01512, R00431, R00726, R01516, R01662, R00235, R09085, R09086, R07618, R00621, R03316, R02570, R00405, R00432, R00727, R00268, R00709, R01899, R00352, R02164, R01082, R01900, R01325,…	22668	0.333863
mgr	Magnaporthe grisea	unicellular	R00710, R00711, R00755, R00746, R00754, R00014, R00014, R03270, R02569, R00703, R00200, R00658, R01518, R01061, R01015, R01070, R04779, R04780, R02740, R00959, R03321, R01600, R02739, R02739, R01602, R01786, R07618, R01512, R00341, R00235, R07618, R00621, R03316, R02570, R00405, R00432, R00727, R00268, R00709, R01899, R00352, R02164, R01082, R01900, R01325, R00351, R00342, R00344, R00014, R03270,…	12673	0.660617
mgl	Malassezia globosa	unicellular	R00710, R00755, R00754, R00014, R00014, R03270, R02569, R00200, R00658, R01518, R01061, R01015, R01070, R04779, R04780, R02740, R00959, R03321, R01600, R02739, R01786, R07618, R01512, R00341, R00235, R07618, R00621, R03316, R02570, R00405, R00432, R00727, R00268, R00709, R01899, R02164, R01082, R01900, R01325, R00351, R00342, R00344, R00014, R03270, R07618, R02569, R00341, R02739, R02750, R01049,…	4286	0.999767
mdo	Monodelphis domestica (opossum)	multicellular	R00710, R00711, R00746, R00754, R00014, R03270, R02569, R00703, R00200, R00658, R01518, R01061, R01015, R01070, R04779, R04780, R02740, R00959, R03321, R01600, R01600, R02739, R01602, R01786, R01786, R01788, R07618, R01512, R00431, R00726, R01516, R01662, R00235, R09085, R09086, R07618, R00621, R03316, R02570, R00405, R00432, R00727, R00268, R00709, R01899, R00352, R02164, R01082, R01900, R01325,…	17940	0.69359
mbr	Monosiga brevicollis	unicellular	R00710, R00754, R00014, R03270, R02569, R00703, R00200, R00658, R01518, R01061, R01015, R01070, R04779, R04780, R02740, R00959, R03321, R01600, R02739, R02739, R01602, R01786, R07618, R01512, R00341, R00235, R07618, R00621, R03316, R02570, R00405, R00432, R00727, R00268, R00709, R01899, R00352, R02164, R01082, R01900, R01325, R00342, R00344, R00014, R03270, R07618, R02569, R00341, R02739, R02750,…	9171	0.996184
mmu	Mus musculus (mouse)	multicellular	R00710, R00711, R00746, R00754, R00014, R03270, R02569, R00703, R00200, R00658, R01518, R01061, R01015, R01070, R04779, R04780, R02740, R00959, R03321, R01600, R01600, R02739, R01602, R01786, R01786, R01788, R07618, R01512, R00431, R00726, R01516, R01662, R00235, R09085, R09086, R07618, R00621, R03316, R02570, R00405, R00432, R00727, R00268, R00709, R01899, R00352, R02164, R01082, R01900, R01325,…	22420	0.170384
nve	Nematostella vectensis (sea anemone)	multicellular	R00710, R00746, R00014, R03270, R02569, R00200, R00658, R01518, R01061, R01015, R01070, R04780, R02740, R00959, R03321, R01600, R02739, R01602, R01786, R07618, R01512, R00431, R00726, R00235, R09085, R09086, R07618, R00621, R03316, R02570, R00405, R00432, R00727, R00268, R00709, R01899, R00352, R02164, R01082, R01900, R01325, R00351, R00342, R00344, R00014, R03270, R07618, R02569, R00431, R00726,…	24773	1
ncr	Neurospora crassa	multicellular	R00710, R00711, R00755, R00746, R00754, R00014, R00014, R03270, R02569, R00703, R00200, R00658, R01518, R01061, R01015, R01070, R04779, R04780, R02740, R00959, R03321, R01600, R02739, R02739, R01602, R01786, R07618, R01512, R00341, R00235, R07618, R00621, R03316, R02570, R00405, R00432, R00727, R00268, R00709, R01899, R00352, R02164, R01082, R01900, R01325, R00351, R00342, R00344, R00014, R03270,…	9824	0.752138
oaa	Ornithorhynchus anatinus (platypus)	multicellular	R00710, R00711, R00746, R00754, R00014, R03270, R02569, R00703, R00200, R00658, R01518, R01061, R01015, R01070, R04779, R04780, R02740, R00959, R03321, R01600, R01600, R02739, R01602, R01786, R01786, R07618, R01512, R00431, R00726, R01516, R01662, R00235, R09085, R09086, R07618, R00621, R03316, R00405, R00432, R00727, R00268, R00709, R01899, R02164, R01082, R01900, R01325, R00351, R00342, R00014,…	16613	0.757479
osa	Oryza sativa japonica (Japanese rice)	multicellular	R00710, R00755, R00746, R00754, R00014, R00014, R03270, R02569, R00703, R00200, R00658, R01518, R01061, R01015, R01070, R04779, R04780, R02740, R00959, R03321, R01600, R02739, R02739, R01602, R01786, R07618, R01512, R00341, R01058, R00235, R07618, R00621, R03316, R02570, R00405, R00432, R00727, R00268, R00709, R01899, R00352, R02164, R01082, R01900, R01325, R00351, R00342, R00014, R03270, R07618,…	28453	0.00049204
olu	Ostreococcus lucimarinus	multicellular	R00710, R00754, R00014, R03270, R02569, R00200, R00658, R01518, R01061, R01015, R01070, R04779, R04780, R02740, R00959, R03321, R02739, R02739, R01602, R07618, R01512, R01058, R00235, R07618, R00621, R03316, R02570, R00405, R00432, R00727, R00268, R01899, R02164, R01082, R01900, R01325, R00351, R00342, R00344, R00014, R03270, R07618, R02569, R02739, R02750, R01051, R01641, R01056, R01529, R01830,…	7603	0.910825
ptr	Pan troglodytes (chimpanzee)	multicellular	R00710, R00711, R00746, R00754, R00014, R03270, R02569, R00703, R00200, R00658, R01518, R01061, R01015, R01070, R04779, R04780, R02740, R03321, R01600, R01600, R02739, R01602, R01786, R01786, R01788, R07618, R01512, R00431, R00726, R01516, R01662, R00235, R09085, R09086, R07618, R00621, R03316, R02570, R00405, R00432, R00727, R00268, R00709, R01899, R00352, R02164, R01082, R01900, R01325, R00351,…	22166	0.220653
pti	Phaeodactylum tricornutum	unicellular	R00711, R00746, R00754, R00014, R03270, R02569, R00200, R00658, R01518, R01061, R01015, R01070, R04780, R02740, R00959, R03321, R01600, R02739, R02739, R01786, R07618, R01512, R00235, R07618, R00621, R03316, R02570, R00405, R00432, R00727, R00352, R02164, R01082, R00351, R00342, R00344, R00014, R03270, R07618, R02569, R02739, R02750, R01049, R01051, R01641, R01056, R01529, R01830, R01070, R04780,…	10392	0.925423
ppp	Physcomitrella patens subsp. patens	multicellular	R00710, R00755, R00754, R00014, R00014, R03270, R02569, R00703, R00200, R00658, R01518, R01061, R01015, R01070, R04779, R04780, R02740, R00959, R03321, R01600, R02739, R02739, R01602, R01786, R07618, R01512, R00341, R01058, R00235, R07618, R00621, R03316, R02570, R00405, R00432, R00727, R00268, R00709, R01899, R00352, R02164, R01082, R01900, R01325, R00351, R00342, R00014, R03270, R07618, R02569,…	35925	0.977342
pic	Pichia stipitis	unicellular	R00710, R00711, R00755, R00746, R00754, R00014, R00014, R03270, R02569, R00200, R00658, R01518, R01061, R01015, R01070, R04779, R04780, R02740, R00959, R03321, R01600, R02739, R02739, R01602, R01786, R07618, R01512, R00341, R01058, R00235, R07618, R00621, R03316, R02570, R00405, R00432, R00727, R00268, R00709, R01899, R02164, R01082, R01900, R01325, R00351, R00342, R00344, R00014, R03270, R07618,…	5816	0.571871
pfa	Plasmodium falciparum 3D7	unicellular	R00014, R03270, R02569, R00703, R00200, R00658, R01518, R01061, R01015, R01070, R04779, R02740, R00959, R03321, R01600, R02739, R01786, R07618, R01512, R00341, R00235, R07618, R00621, R03316, R02570, R00405, R00432, R00727, R00268, R01899, R02164, R01082, R01900, R01325, R00351, R00014, R03270, R07618, R02569, R00341, R02739, R01066, R01049, R01641, R01056, R01529, R01830, R01070, R04779, R02740,…	5331	0.686738
pop	Populus trichocarpa (black cottonwood)	multicellular	R00710, R00755, R00754, R00014, R00014, R03270, R02569, R00703, R00200, R00658, R01518, R01061, R01015, R01070, R04779, R04780, R02740, R00959, R03321, R01600, R02739, R02739, R01602, R01786, R07618, R01512, R00341, R01058, R00235, R07618, R00621, R03316, R02570, R00405, R00432, R00727, R00268, R00709, R01899, R00352, R02164, R01082, R01900, R01325, R00351, R00342, R00014, R03270, R07618, R02569,…	40484	0.876223
rno	Rattus norvegicus (rat)	multicellular	R00710, R00711, R00746, R00754, R00014, R03270, R02569, R00703, R00200, R00658, R01518, R01061, R01015, R01070, R04779, R04780, R02740, R00959, R03321, R01600, R01600, R02739, R01602, R01786, R01786, R01788, R07618, R01512, R00431, R00726, R01516, R01662, R00235, R09085, R09086, R07618, R00621, R03316, R02570, R00405, R00432, R00727, R00268, R00709, R01899, R00352, R02164, R01082, R01900, R01325,…	23153	0.199672
sce	Saccharomyces cerevisiae (budding yeast)	unicellular	R00710, R00711, R00755, R00746, R00754, R00014, R00014, R03270, R02569, R00200, R00658, R01518, R01061, R01015, R01070, R04779, R04780, R02740, R00959, R03321, R01600, R02739, R02739, R01602, R01786, R07618, R01512, R00341, R00235, R07618, R00621, R03316, R02570, R00405, R00432, R00727, R00268, R00709, R01899, R02164, R01082, R01900, R01325, R00351, R00342, R00344, R00014, R03270, R07618, R02569,…	5905	0.144793
smm	Schistosoma mansoni	multicellular	R00710, R00754, R00014, R03270, R02569, R00703, R00200, R00658, R01518, R01061, R01015, R01070, R04779, R04780, R02740, R00959, R03321, R01600, R02739, R01786, R07618, R01512, R00431, R00726, R00235, R07618, R00621, R03316, R02570, R00405, R00432, R00727, R00268, R00709, R01899, R00352, R02164, R01082, R01900, R01325, R00342, R00344, R00014, R03270, R07618, R02569, R00431, R00726, R02739, R02750,…	12857	0.56164
spo	Schizosaccharomyces pombe (fission yeast)	unicellular	R00710, R00711, R00755, R00754, R00014, R00014, R03270, R02569, R00703, R00200, R00658, R01518, R01061, R01015, R01070, R04779, R04780, R02740, R00959, R03321, R01600, R02739, R01602, R01786, R07618, R01512, R00235, R07618, R00621, R03316, R02570, R00405, R00432, R00727, R00268, R00709, R01899, R00352, R02164, R01082, R01900, R01325, R00351, R00342, R00344, R00014, R03270, R07618, R02569, R02739,…	5132	0.469408
sbi	Sorghum bicolor (sorghum)	multicellular	R00710, R00755, R00754, R00014, R00014, R03270, R02569, R00703, R00200, R00658, R01518, R01061, R01015, R01070, R04779, R04780, R02740, R00959, R03321, R01600, R02739, R02739, R01602, R01786, R07618, R01512, R01058, R00235, R07618, R00621, R03316, R00405, R00432, R00727, R00268, R00709, R01899, R00352, R02164, R01900, R01325, R00351, R00342, R00014, R03270, R07618, R02569, R02739, R02750, R01049,…	33002	0.996212
tps	Thalassiosira pseudonana	unicellular	R00710, R00746, R00754, R00014, R03270, R02569, R00200, R00658, R01518, R01061, R01015, R01070, R04780, R02740, R00959, R03321, R01600, R02739, R02739, R01602, R01786, R07618, R01512, R00235, R07618, R00621, R03316, R02570, R00405, R00432, R00727, R02164, R01082, R00351, R00342, R00344, R00014, R03270, R07618, R02569, R02739, R01049, R01641, R01056, R01830, R01070, R04780, R02740, R01528, R02035,…	11672	0.876114
tan	Theileria annulata	unicellular	R00200, R00658, R01518, R01061, R01015, R01070, R02740, R03321, R01600, R02739, R01786, R07618, R01512, R00341, R00235, R07618, R00621, R03316, R02570, R00405, R00432, R00727, R00268, R01899, R02164, R01082, R01900, R01325, R00351, R07618, R00341, R02739, R01049, R01056, R01070, R02740, R01528, R02035, R02736, R01326, R00867, R01819, R01818, R00885, R00883, R02073, R01015, R02568, R01070, R08771,…	3795	0.631094
tgo	Toxoplasma gondii	unicellular	R00754, R00014, R03270, R02569, R00200, R00658, R01518, R01061, R01015, R01070, R04779, R02740, R00959, R03321, R01600, R02739, R01786, R07618, R01512, R00341, R00235, R07618, R00621, R03316, R02570, R00405, R00432, R00727, R00268, R01899, R00352, R02164, R01082, R01900, R01325, R00351, R00344, R00014, R03270, R07618, R02569, R00341, R02739, R02750, R01066, R01049, R01051, R01641, R01056, R01529,…	7987	0.862401
tca	Tribolium castaneum (red flour beetle)	multicellular	R00710, R00754, R00014, R03270, R00703, R00200, R00658, R01518, R01061, R01015, R04779, R04780, R02740, R00959, R03321, R01600, R02739, R02739, R01602, R01786, R01512, R00431, R00726, R00235, R00621, R03316, R02570, R00405, R00432, R00727, R00268, R00709, R01899, R00352, R02164, R01082, R01900, R01325, R00351, R00342, R00344, R00014, R03270, R00431, R00726, R02739, R02750, R01066, R01049, R01051,…	9824	0.458978
tad	Trichoplax adhaerens	multicellular	R00710, R00746, R00754, R00014, R03270, R02569, R00200, R00658, R01518, R01061, R01015, R01070, R04779, R04780, R02740, R00959, R03321, R01600, R02739, R02739, R01602, R01786, R07618, R01512, R00431, R00726, R00235, R09085, R09086, R07618, R00621, R03316, R02570, R00405, R00432, R00727, R00268, R00709, R01899, R00352, R02164, R01082, R01900, R01325, R00351, R00342, R00344, R00014, R03270, R07618,…	11538	0.985179
tbr	Trypanosoma brucei	unicellular	R00710, R00014, R03270, R02569, R00200, R00658, R01518, R01061, R01015, R01070, R04779, R04780, R02740, R03321, R01600, R02739, R02739, R01786, R07618, R01512, R00341, R00235, R07618, R00621, R03316, R02570, R00405, R00432, R00727, R00268, R01899, R02164, R01082, R01900, R01325, R00351, R00342, R00014, R03270, R07618, R02569, R00341, R02739, R02750, R01066, R01049, R01051, R01641, R01056, R01529,…	8712	0.675849
uma	Ustilago maydis	unicellular	R00710, R00755, R00746, R00754, R00014, R00014, R03270, R02569, R00200, R00658, R01518, R01061, R01015, R01070, R04779, R04780, R00959, R01600, R02739, R01602, R01786, R07618, R01512, R00341, R00235, R07618, R00621, R03316, R02570, R00405, R00432, R00727, R00268, R00709, R01899, R00352, R02164, R01082, R01900, R01325, R00351, R00342, R00344, R00014, R03270, R07618, R02569, R00341, R02750, R01049,…	6538	0.976904
vpo	Vanderwaltozyma polyspora	unicellular	R00710, R00711, R00755, R00746, R00754, R00014, R00014, R03270, R02569, R00200, R00658, R01518, R01061, R01015, R01070, R04779, R04780, R02740, R00959, R03321, R01600, R02739, R02739, R01602, R01786, R07618, R01512, R00341, R00235, R07618, R00621, R03316, R02570, R00405, R00432, R00727, R00268, R00709, R01899, R02164, R01082, R01900, R01325, R00351, R00342, R00344, R00014, R03270, R07618, R02569,…	5336	0.972639
vvi	Vitis vinifera (wine grape)	multicellular	R00710, R00755, R00754, R00014, R00014, R03270, R02569, R00703, R00200, R00658, R01518, R01061, R01015, R01070, R04779, R04780, R02740, R00959, R03321, R01600, R02739, R02739, R01602, R01786, R07618, R01512, R00341, R01058, R00235, R07618, R00621, R03316, R02570, R00405, R00432, R00727, R00268, R00709, R01899, R00352, R02164, R01082, R01900, R01325, R00351, R00342, R00014, R03270, R07618, R02569,…	22646	0.691204
yli	Yarrowia lipolytica	unicellular	R00710, R00711, R00755, R00754, R00014, R00014, R03270, R02569, R00200, R00658, R01518, R01061, R01015, R01070, R04779, R04780, R02740, R00959, R03321, R01600, R02739, R02739, R01602, R01786, R07618, R01512, R00341, R00235, R07618, R00621, R03316, R02570, R00405, R00432, R00727, R00268, R00709, R01899, R00352, R02164, R01082, R01900, R01325, R00351, R00342, R00344, R00014, R03270, R07618, R02569,…	6472	0.000463535
zma	Zea mays (maize)	multicellular	R00710, R00755, R00754, R00014, R00014, R03270, R02569, R00703, R00200, R00658, R01518, R01061, R01015, R01070, R04779, R04780, R02740, R00959, R03321, R01600, R02739, R02739, R01602, R01786, R07618, R01512, R00341, R01058, R00235, R07618, R00621, R03316, R02570, R00405, R00432, R00727, R00268, R00709, R01899, R00352, R02164, R01082, R01900, R01325, R00351, R00342, R00014, R03270, R07618, R02569,…	22375	0.134391
zro	Zygosaccharomyces rouxii	unicellular	R00710, R00711, R00755, R00746, R00754, R00014, R00014, R03270, R02569, R00200, R00658, R01518, R01061, R01015, R01070, R04779, R04780, R02740, R00959, R03321, R01600, R02739, R02739, R01602, R01786, R07618, R01512, R00341, R00235, R07618, R00621, R03316, R02570, R00405, R00432, R00727, R00268, R00709, R01899, R02164, R01082, R01900, R01325, R00351, R00342, R00344, R00014, R03270, R07618, R02569,…	4991	0.968143

## Sheet: Table S4
KEGG ID	Species name	Domain	Oxygen	Cellular	Temperature	Biotic
wbr	Wigglesworthia brevipalpis	bacteria		unicellular	mesophile	symbiotic
bfl	Blochmannia floridanus	bacteria		unicellular	mesophile	symbiotic
bab	Buchnera aphidicola Bp	bacteria		unicellular	mesophile	symbiotic
buc	Buchnera aphidicola APS	bacteria		unicellular	mesophile	symbiotic
bas	Buchnera aphidicola Sg	bacteria		unicellular	mesophile	symbiotic
syw	Synechococcus sp. WH8102	bacteria		unicellular	mesophile	free living
pmt	Prochlorococcus marinus MIT9313	bacteria		unicellular	mesophile	free living
pma	Prochlorococcus marinus SS120	bacteria		unicellular	mesophile	free living
pmm	Prochlorococcus marinus CCMP1378	bacteria		unicellular	mesophile	free living
gvi	Gloeobacter violaceus	bacteria		unicellular	mesophile	free living
cpt	Chlamydophila pneumoniae TW183	bacteria		unicellular	mesophile	symbiotic
cpj	Chlamydia pneumoniae J138	bacteria		unicellular	mesophile	symbiotic
cpn	Chlamydia pneumoniae CWL029	bacteria		unicellular	mesophile	symbiotic
cpa	Chlamydia pneumoniae AR39	bacteria		unicellular	mesophile	symbiotic
cca	Chlamydophila caviae	bacteria		unicellular	mesophile	symbiotic
cmu	Chlamydia muridarum	bacteria		unicellular	mesophile	symbiotic
ctr	Chlamydia trachomatis	bacteria		unicellular	mesophile	symbiotic
